# Supplementary material for: Quantitative Analyses Reveal Novel Roles for N-Glycosylation in a Major Enteric Bacterial Pathogen
Source: mBio. 2019 Apr 23;10(2):e00297-19. doi: 10.1128/mBio.00297-19 (PMC6478998; doi:10.1128/mBio.00297-19)
Supplement: TABLE S2 [file mBio.00297-19-st002.csv]

## Sheet: Sheet1
WT1 126	WT2 127	WT3 128	P1 129	P2 130	P3 131	Mean WT	Mean P	Fold-Change - Mean P_x/y_Mean WT	Student's T-test p-value WT_P	Accession	Description	Number of Peptides	MW in kDa
15370.5	20050.1	19485.4	27195.2	23592.2	40543.5	18302	30443.6	1.6634	0.0862897	Q9PI30	DNA-directed RNA polymerase subunit beta' OS=Campylobacter jejuni subsp. jejuni serotype O:2 (strain ATCC 700819 / NCTC 11168) OX=192222 GN=rpoC PE=3 SV=1	94	168.7
20281	19257.8	14974.7	25701.1	26408.3	28172.8	18171.2	26760.7	1.4727	0.00855123	O69289	60 kDa chaperonin OS=Campylobacter jejuni subsp. jejuni serotype O:2 (strain ATCC 700819 / NCTC 11168) OX=192222 GN=groL PE=3 SV=2	58	57.9
14892.1	22331.8	20813.1	18172.6	16949.1	33089	19345.7	22736.9	1.1753	0.581528	Q0P8E1	Pyruvate-flavodoxin oxidoreductase OS=Campylobacter jejuni subsp. jejuni serotype O:2 (strain ATCC 700819 / NCTC 11168) OX=192222 GN=Cj1476c PE=3 SV=1	75	131.3
16222	16235.4	12629.1	16560.6	14396.2	24347.6	15028.8	18434.8	1.22663	0.353949	Q9PI16	Elongation factor G OS=Campylobacter jejuni subsp. jejuni serotype O:2 (strain ATCC 700819 / NCTC 11168) OX=192222 GN=fusA PE=3 SV=1	59	76.7
10582.4	15482.9	13086.3	18740.4	17023.5	31878.9	13050.5	22547.6	1.72771	0.12467	Q46124	DNA-directed RNA polymerase subunit beta OS=Campylobacter jejuni subsp. jejuni serotype O:2 (strain ATCC 700819 / NCTC 11168) OX=192222 GN=rpoB PE=3 SV=2	84	155.8
21251.6	23519.2	19186.9	22766.4	24738.3	20280.2	21319.2	22595	1.05984	0.51692	O69303	Elongation factor Tu OS=Campylobacter jejuni subsp. jejuni serotype O:2 (strain ATCC 700819 / NCTC 11168) OX=192222 GN=tuf PE=3 SV=1	41	43.6
11328.5	11399	8629.9	14205.4	7607.2	17221.2	10452.5	13011.3	1.2448	0.439161	P56963	Flagellin A OS=Campylobacter jejuni subsp. jejuni serotype O:2 (strain ATCC 700819 / NCTC 11168) OX=192222 GN=flaA PE=1 SV=2	34	59
14858.5	13745.2	13652.9	18532.8	16044.3	28874.7	14085.5	21150.6	1.50158	0.147981	Q9PPD9	Periplasmic nitrate reductase OS=Campylobacter jejuni subsp. jejuni serotype O:2 (strain ATCC 700819 / NCTC 11168) OX=192222 GN=napA PE=3 SV=1	74	104.9
14448.5	15624	13110.4	11659.6	9935.1	19826.8	14394.3	13807.2	0.959211	0.860595	Q0PA55	Aconitate hydratase B OS=Campylobacter jejuni subsp. jejuni serotype O:2 (strain ATCC 700819 / NCTC 11168) OX=192222 GN=acnB PE=3 SV=1	59	92.7
15877.7	17408.5	13334.6	13770.1	11732.5	20469.6	15540.3	15324.1	0.986088	0.94404	Q0PAY5	Isocitrate dehydrogenase OS=Campylobacter jejuni subsp. jejuni serotype O:2 (strain ATCC 700819 / NCTC 11168) OX=192222 GN=icd PE=4 SV=1	61	82.3
12712	16258	19819.7	24453.1	26293.6	20191.8	16263.2	23646.2	1.45396	0.0540776	P80672	Major outer membrane protein OS=Campylobacter jejuni subsp. jejuni serotype O:2 (strain ATCC 700819 / NCTC 11168) OX=192222 GN=porA PE=1 SV=3	28	45.7
8968	9593.2	11455.3	9848.5	9240.7	14549.1	10005.5	11212.8	1.12066	0.546781	Q0PBP3	Putative methyl-accepting chemotaxis signal transduction protein OS=Campylobacter jejuni subsp. jejuni serotype O:2 (strain ATCC 700819 / NCTC 11168) OX=192222 GN=Cj0262c PE=4 SV=1	43	72.8
9014.8	9344.6	7688.4	10715.1	9649.6	18376.5	8682.6	12913.7	1.48731	0.204613	Q0PBM2	Chemotaxis histidine kinase OS=Campylobacter jejuni subsp. jejuni serotype O:2 (strain ATCC 700819 / NCTC 11168) OX=192222 GN=cheA PE=1 SV=1	47	85.2
9469.2	10433.2	8577.9	10278.4	8320.2	12797	9493.43	10465.2	1.10236	0.526396	Q0PBA1	Fumarate reductase flavoprotein subunit OS=Campylobacter jejuni subsp. jejuni serotype O:2 (strain ATCC 700819 / NCTC 11168) OX=192222 GN=frdA PE=4 SV=1	50	73.7
8941.4	10821.9	8197.8	12305.5	10678.5	13466.5	9320.37	12150.2	1.30361	0.0655321	Q0P8Z0	Ni/Fe-hydrogenase large subunit OS=Campylobacter jejuni subsp. jejuni serotype O:2 (strain ATCC 700819 / NCTC 11168) OX=192222 GN=hydB PE=3 SV=1	43	63.5
16406.6	17418	13589.2	23117.3	20949.4	17692.7	15804.6	20586.5	1.30256	0.0701504	Q46108	Trigger factor OS=Campylobacter jejuni subsp. jejuni serotype O:2 (strain ATCC 700819 / NCTC 11168) OX=192222 GN=tig PE=3 SV=2	61	50.9
12838.5	11386.8	6256.9	9068.5	7453	13553.2	10160.7	10024.9	0.986632	0.962354	Q0P8A7	Putative formate dehydrogenase large subunit (Selenocysteine containing) OS=Campylobacter jejuni subsp. jejuni serotype O:2 (strain ATCC 700819 / NCTC 11168) OX=192222 GN=fdhA PE=3 SV=2	53	103.9
7736.8	8371.4	6688.8	7573.6	7042.7	9335.9	7599	7984.07	1.05067	0.673714	O69298	Chaperone protein DnaK OS=Campylobacter jejuni subsp. jejuni serotype O:2 (strain ATCC 700819 / NCTC 11168) OX=192222 GN=dnaK PE=3 SV=1	47	67.4
9140.7	9101.1	7757.7	8338.4	8932.1	7324.5	8666.5	8198.33	0.94598	0.513261	Q0PC30	ATP synthase subunit beta OS=Campylobacter jejuni subsp. jejuni serotype O:2 (strain ATCC 700819 / NCTC 11168) OX=192222 GN=atpD PE=3 SV=1	35	50.8
9022.3	12178.5	10299	10128.9	8660.2	16157.4	10499.9	11648.8	1.10942	0.666046	Q9PIZ1	Translation initiation factor IF-2 OS=Campylobacter jejuni subsp. jejuni serotype O:2 (strain ATCC 700819 / NCTC 11168) OX=192222 GN=infB PE=3 SV=1	48	96.1
593.9	612.7	593.9	1412.1	832.7	1621.6	600.167	1288.8	2.1474	0.0433413	P56964	Flagellin B OS=Campylobacter jejuni subsp. jejuni serotype O:2 (strain ATCC 700819 / NCTC 11168) OX=192222 GN=flaB PE=3 SV=2	24	59.2
2635.8	2414.8	3307.2	3147.3	2794.8	3746	2785.93	3229.37	1.15917	0.314788	Q0P864	Putative methyl-accepting chemotaxis signal transduction protein OS=Campylobacter jejuni subsp. jejuni serotype O:2 (strain ATCC 700819 / NCTC 11168) OX=192222 GN=Cj1564 PE=1 SV=1	38	73.1
7844.5	6782.4	5799.8	6594.1	6133.4	4695.2	6808.9	5807.57	0.852938	0.290073	Q0PB95	Putative GMC oxidoreductase subunit OS=Campylobacter jejuni subsp. jejuni serotype O:2 (strain ATCC 700819 / NCTC 11168) OX=192222 GN=Cj0415 PE=4 SV=1	34	63.6
6209.6	6636.9	5198.8	11154.3	10581.5	13842.8	6015.1	11859.5	1.97163	0.00587772	Q9PHZ3	Chaperone protein HtpG OS=Campylobacter jejuni subsp. jejuni serotype O:2 (strain ATCC 700819 / NCTC 11168) OX=192222 GN=htpG PE=3 SV=1	43	69.6
897.2	868.1	1117.4	3629.6	3132.6	4812	960.9	3858.07	4.01506	0.00454859	Q0PBZ3	Putative methyl-accepting chemotaxis signal transduction protein OS=Campylobacter jejuni subsp. jejuni serotype O:2 (strain ATCC 700819 / NCTC 11168) OX=192222 GN=Cj0144 PE=4 SV=1	32	72.3
6718.6	6565.7	5338.2	11593.3	12259.5	9958.8	6207.5	11270.5	1.81563	0.00335806	Q0P928	Periplasmic serine endoprotease DegP-like OS=Campylobacter jejuni subsp. jejuni serotype O:2 (strain ATCC 700819 / NCTC 11168) OX=192222 GN=htrA PE=3 SV=1	39	51
10624	9510.8	7326	8348.1	7092.4	10091.8	9153.6	8510.77	0.929773	0.647324	Q0PA05	30S ribosomal protein S1 OS=Campylobacter jejuni subsp. jejuni serotype O:2 (strain ATCC 700819 / NCTC 11168) OX=192222 GN=rpsA PE=4 SV=1	45	62.8
8713.9	8154.9	6753.2	8056.4	7390.9	6176.3	7874	7207.87	0.915401	0.452848	Q0P9J4	Inosine-5'-monophosphate dehydrogenase OS=Campylobacter jejuni subsp. jejuni serotype O:2 (strain ATCC 700819 / NCTC 11168) OX=192222 GN=guaB PE=1 SV=1	37	52.1
1193	1359.9	1622.5	6970.4	9581.8	9384	1391.8	8645.4	6.21167	0.00102878	Q0PAN9	Putative lipoprotein OS=Campylobacter jejuni subsp. jejuni serotype O:2 (strain ATCC 700819 / NCTC 11168) OX=192222 GN=Cj0628 PE=4 SV=1	44	119.9
7892.4	9406.6	7698.8	9879.5	9317.9	16366.6	8332.6	11854.7	1.42269	0.204431	Q0P9V7	Protein translocase subunit SecA OS=Campylobacter jejuni subsp. jejuni serotype O:2 (strain ATCC 700819 / NCTC 11168) OX=192222 GN=secA PE=3 SV=1	47	97.9
7822.8	8407.6	8304.3	5526	5134.3	3934.8	8178.23	4865.03	0.594876	0.00292672	Q0PBH5	Alkyl hydroperoxide reductase OS=Campylobacter jejuni subsp. jejuni serotype O:2 (strain ATCC 700819 / NCTC 11168) OX=192222 GN=ahpC PE=4 SV=1	21	21.9
5895.5	5816	7149.3	6383.9	6075.9	9001.1	6286.93	7153.63	1.13786	0.444813	Q0P8B2	Putative MCP-type signal transduction protein OS=Campylobacter jejuni subsp. jejuni serotype O:2 (strain ATCC 700819 / NCTC 11168) OX=192222 GN=Cj1506c PE=1 SV=1	39	77.2
7967.2	6596.4	6262.3	7557.9	8444.4	6257.4	6941.97	7419.9	1.06885	0.592073	Q9PPE0	Thiol peroxidase OS=Campylobacter jejuni subsp. jejuni serotype O:2 (strain ATCC 700819 / NCTC 11168) OX=192222 GN=tpx PE=3 SV=1	17	18.4
7757.6	8450.7	7180.9	7785.6	8420.6	13447.4	7796.4	9884.53	1.26783	0.317076	Q9PI02	Chaperone protein ClpB OS=Campylobacter jejuni subsp. jejuni serotype O:2 (strain ATCC 700819 / NCTC 11168) OX=192222 GN=clpB PE=3 SV=1	45	95.5
5486.6	7546.3	6281.3	4717.2	3791.1	8143	6438.07	5550.43	0.862127	0.574302	Q0P855	Putative NADH dehydrogenase I chain G OS=Campylobacter jejuni subsp. jejuni serotype O:2 (strain ATCC 700819 / NCTC 11168) OX=192222 GN=nuoG PE=4 SV=1	41	93.3
6487.4	7359.6	6025.5	6603.2	5492.4	9502.7	6624.17	7199.43	1.08684	0.671153	Q0P903	Polyribonucleotide nucleotidyltransferase OS=Campylobacter jejuni subsp. jejuni serotype O:2 (strain ATCC 700819 / NCTC 11168) OX=192222 GN=pnp PE=3 SV=1	41	79.1
5704	6619.5	5690.4	7487.8	7070.2	11313.8	6004.63	8623.93	1.43621	0.131546	Q9PP35	Phenylalanine--tRNA ligase beta subunit OS=Campylobacter jejuni subsp. jejuni serotype O:2 (strain ATCC 700819 / NCTC 11168) OX=192222 GN=pheT PE=3 SV=1	45	87.2
5137.2	7048.9	6415.4	7236.6	6442	12338	6200.5	8672.2	1.39863	0.269706	Q9PIL7	Carbamoyl-phosphate synthase large chain OS=Campylobacter jejuni subsp. jejuni serotype O:2 (strain ATCC 700819 / NCTC 11168) OX=192222 GN=carB PE=3 SV=1	46	120.9
7352.8	6365.3	5477.9	6448.1	6587.7	5612.6	6398.67	6216.13	0.971473	0.7835	Q0PBR5	Nitrogen fixation protein NifU OS=Campylobacter jejuni subsp. jejuni serotype O:2 (strain ATCC 700819 / NCTC 11168) OX=192222 GN=Cj0239c PE=3 SV=1	24	35.5
11804.7	9551.5	8431	9538.7	8599.6	7930.5	9929.07	8689.6	0.875168	0.32139	O52914	Glutamate--tRNA ligase 2 OS=Campylobacter jejuni subsp. jejuni serotype O:2 (strain ATCC 700819 / NCTC 11168) OX=192222 GN=gltX2 PE=3 SV=2	37	53
6363.2	6414.2	5566.7	3228.4	3230	2896.8	6114.7	3118.4	0.509984	0.000535539	Q0P7U8	Citrate synthase OS=Campylobacter jejuni subsp. jejuni serotype O:2 (strain ATCC 700819 / NCTC 11168) OX=192222 GN=gltA PE=3 SV=1	30	48
8028.6	6026.9	7179.5	5789.5	6240.1	5850.3	7078.33	5959.97	0.842001	0.134306	Q0P891	DNA protection during starvation protein OS=Campylobacter jejuni subsp. jejuni serotype O:2 (strain ATCC 700819 / NCTC 11168) OX=192222 GN=dps PE=1 SV=1	19	17.2
5256.8	6077.1	5284.7	5325.3	6180.9	4695	5539.53	5400.4	0.974884	0.7976	Q9PM80	DNA-directed RNA polymerase subunit alpha OS=Campylobacter jejuni subsp. jejuni serotype O:2 (strain ATCC 700819 / NCTC 11168) OX=192222 GN=rpoA PE=1 SV=1	27	37.7
12390.7	12510.2	11451.3	11669.7	11546.6	9563.9	12117.4	10926.7	0.901739	0.192289	Q9PHY1	Succinate--CoA ligase [ADP-forming] subunit beta OS=Campylobacter jejuni subsp. jejuni serotype O:2 (strain ATCC 700819 / NCTC 11168) OX=192222 GN=sucC PE=3 SV=1	34	41.7
3816	5213.3	6015	6429.6	5783.5	9248.2	5014.77	7153.77	1.42654	0.160311	Q03470	DNA gyrase subunit A OS=Campylobacter jejuni subsp. jejuni serotype O:2 (strain ATCC 700819 / NCTC 11168) OX=192222 GN=gyrA PE=3 SV=1	38	96.9
8620.2	7822.1	6892.1	12596.3	11340.1	11293.4	7778.13	11743.3	1.50978	0.00379678	Q9PP01	Phosphoenolpyruvate carboxykinase (ATP) OS=Campylobacter jejuni subsp. jejuni serotype O:2 (strain ATCC 700819 / NCTC 11168) OX=192222 GN=pckA PE=3 SV=1	35	59
7085.7	9043.7	7541.7	6537.2	6264.8	6919.7	7890.37	6573.9	0.833155	0.101449	Q9PHM7	Aspartate--tRNA(Asp/Asn) ligase OS=Campylobacter jejuni subsp. jejuni serotype O:2 (strain ATCC 700819 / NCTC 11168) OX=192222 GN=aspS PE=3 SV=1	34	66.1
6963	7819.1	7446.9	7567.2	7324.3	14707.1	7409.67	9866.2	1.33153	0.369965	Q9PI05	Alanine--tRNA ligase OS=Campylobacter jejuni subsp. jejuni serotype O:2 (strain ATCC 700819 / NCTC 11168) OX=192222 GN=alaS PE=3 SV=1	45	94.8
5458.4	7679.2	6581.9	8402.9	8879.2	7101.9	6573.17	8128	1.23654	0.135213	Q9PJ21	ATP synthase subunit alpha OS=Campylobacter jejuni subsp. jejuni serotype O:2 (strain ATCC 700819 / NCTC 11168) OX=192222 GN=atpA PE=3 SV=1	37	54.8
6810.8	8241.7	6858.2	4621	4736.1	4417.1	7303.57	4591.4	0.628652	0.00477626	Q0PAJ1	Putative phosphate acetyltransferase OS=Campylobacter jejuni subsp. jejuni serotype O:2 (strain ATCC 700819 / NCTC 11168) OX=192222 GN=pta PE=4 SV=1	27	56.1
3136.2	3886.6	3466.6	5314	5400.4	9125	3496.47	6613.13	1.89138	0.0708402	Q0PCA1	Ribonucleoside-diphosphate reductase OS=Campylobacter jejuni subsp. jejuni serotype O:2 (strain ATCC 700819 / NCTC 11168) OX=192222 GN=nrdA PE=3 SV=1	34	90
13309.5	11681.8	11995.5	9400.1	10461.8	7802.8	12328.9	9221.57	0.747961	0.0278138	Q0PBF4	Two-component regulator OS=Campylobacter jejuni subsp. jejuni serotype O:2 (strain ATCC 700819 / NCTC 11168) OX=192222 GN=Cj0355c PE=4 SV=1	26	25.5
2910.6	3082.1	3761.5	6323.6	5820.9	7801	3251.4	6648.5	2.04481	0.00634915	Q0P937	Putative periplasmic protein OS=Campylobacter jejuni subsp. jejuni serotype O:2 (strain ATCC 700819 / NCTC 11168) OX=192222 GN=Cj1219c PE=4 SV=1	36	92.2
5635.6	5915.8	5495.3	4512.1	5012.4	4222.5	5682.23	4582.33	0.806432	0.0136706	Q0PBM1	Chemotaxis protein OS=Campylobacter jejuni subsp. jejuni serotype O:2 (strain ATCC 700819 / NCTC 11168) OX=192222 GN=cheV PE=1 SV=1	20	35.8
5364.4	5129.8	4516.3	4685.2	4946.5	3860.8	5003.5	4497.5	0.898871	0.288196	Q9PNB4	Elongation factor Ts OS=Campylobacter jejuni subsp. jejuni serotype O:2 (strain ATCC 700819 / NCTC 11168) OX=192222 GN=tsf PE=3 SV=1	28	39.5
6654.4	6751.1	6467.6	5659.1	5720.6	4413.8	6624.37	5264.5	0.794717	0.0350175	P24531	Serine hydroxymethyltransferase OS=Campylobacter jejuni subsp. jejuni serotype O:2 (strain ATCC 700819 / NCTC 11168) OX=192222 GN=glyA PE=1 SV=2	26	45.7
8912.2	6779	5223.8	3398.2	3328.7	3177.9	6971.67	3301.6	0.473574	0.0266202	Q0PC45	Putative periplasmic protein OS=Campylobacter jejuni subsp. jejuni serotype O:2 (strain ATCC 700819 / NCTC 11168) OX=192222 GN=Cj0092 PE=4 SV=1	24	49.2
5747.3	5101.4	5465.1	7805.2	6607.7	9188	5437.93	7866.97	1.44668	0.0341719	Q9PLZ2	DNA topoisomerase 1 OS=Campylobacter jejuni subsp. jejuni serotype O:2 (strain ATCC 700819 / NCTC 11168) OX=192222 GN=topA PE=3 SV=1	40	79.1
1484.2	2108.5	2793	3310	4417.2	2589.4	2128.57	3438.87	1.61558	0.114936	Q0P986	50 kDa outer membrane protein OS=Campylobacter jejuni subsp. jejuni serotype O:2 (strain ATCC 700819 / NCTC 11168) OX=192222 GN=omp50 PE=4 SV=1	24	53.3
5065.6	4820.8	4103.1	5532.3	5719.5	4389.4	4663.17	5213.73	1.11807	0.33788	Q0PBR4	Cysteine desulfurase (NifS protein homolog) OS=Campylobacter jejuni subsp. jejuni serotype O:2 (strain ATCC 700819 / NCTC 11168) OX=192222 GN=iscS PE=3 SV=1	24	43
4685.9	3916.5	3674.1	2402	2350.5	2196.1	4092.17	2316.2	0.566008	0.00466209	Q0PC44	Putative periplasmic protein OS=Campylobacter jejuni subsp. jejuni serotype O:2 (strain ATCC 700819 / NCTC 11168) OX=192222 GN=Cj0093 PE=4 SV=1	29	43.4
2584.5	2314.7	1968.1	7649.9	7732.4	6126.7	2289.1	7169.67	3.13209	0.000901297	Q0P9E4	Putative MCP-type signal transduction protein OS=Campylobacter jejuni subsp. jejuni serotype O:2 (strain ATCC 700819 / NCTC 11168) OX=192222 GN=Cj1110c PE=4 SV=1	26	48.3
7399.8	6746.5	5668.8	6763.1	6373.3	6131.4	6605.03	6422.6	0.97238	0.75123	Q0PBB8	Pyruvate kinase OS=Campylobacter jejuni subsp. jejuni serotype O:2 (strain ATCC 700819 / NCTC 11168) OX=192222 GN=pyk PE=3 SV=1	33	53.8
3543.4	4511.8	4799.1	5830.3	5340.8	7261.5	4284.77	6144.2	1.43396	0.0544235	Q0PC08	Outer membrane protein assembly factor BamA OS=Campylobacter jejuni subsp. jejuni serotype O:2 (strain ATCC 700819 / NCTC 11168) OX=192222 GN=bamA PE=3 SV=1	33	83.1
4529.1	4550.9	4194.1	6038.7	5956.6	4961.3	4424.7	5652.2	1.27742	0.0282279	Q0PAY0	OORA subunit of 2-oxoglutarate:acceptor oxidoreductase OS=Campylobacter jejuni subsp. jejuni serotype O:2 (strain ATCC 700819 / NCTC 11168) OX=192222 GN=oorA PE=4 SV=1	20	41
5574.2	5327.8	5894.5	5255.9	4707.2	9772.8	5598.83	6578.63	1.175	0.576418	P41257	Isoleucine--tRNA ligase OS=Campylobacter jejuni subsp. jejuni serotype O:2 (strain ATCC 700819 / NCTC 11168) OX=192222 GN=ileS PE=3 SV=2	34	105.2
6042.2	5805.6	5043.4	7071.4	7183	5925.9	5630.4	6726.77	1.19472	0.0944081	Q9PHL0	ATP-dependent protease ATPase subunit HslU OS=Campylobacter jejuni subsp. jejuni serotype O:2 (strain ATCC 700819 / NCTC 11168) OX=192222 GN=hslU PE=3 SV=1	33	49.7
4929.2	4519.9	4262.6	3467.5	3819.7	2897.7	4570.57	3394.97	0.742789	0.0238551	Q0PCC3	Beta sliding clamp OS=Campylobacter jejuni subsp. jejuni serotype O:2 (strain ATCC 700819 / NCTC 11168) OX=192222 GN=dnaN PE=3 SV=1	29	40.9
1966.6	2376.1	1164.2	3854.9	5212.9	3780.8	1835.63	4282.87	2.33318	0.0139602	Q0P7Q4	Putative O-acetylhomoserine (Thiol)-lyase OS=Campylobacter jejuni subsp. jejuni serotype O:2 (strain ATCC 700819 / NCTC 11168) OX=192222 GN=metB PE=1 SV=1	24	46.7
3223.1	4346.2	3321.7	7543.5	7062.7	8825.3	3630.33	7810.5	2.15146	0.0027879	Q0P9W6	Putative pyruvate carboxylase B subunit OS=Campylobacter jejuni subsp. jejuni serotype O:2 (strain ATCC 700819 / NCTC 11168) OX=192222 GN=pycB PE=4 SV=1	34	65.8
4888.9	3742	3705.4	4977.6	3890.7	7404.9	4112.1	5424.4	1.31913	0.302227	Q0PBP1	Molybdopterin containing oxidoreductase OS=Campylobacter jejuni subsp. jejuni serotype O:2 (strain ATCC 700819 / NCTC 11168) OX=192222 GN=Cj0264c PE=3 SV=1	28	93.2
3691.5	4614.1	4259.8	3834.4	3569.8	3110.2	4188.47	3504.8	0.836774	0.116249	Q0PC23	Putative periplasmic protein OS=Campylobacter jejuni subsp. jejuni serotype O:2 (strain ATCC 700819 / NCTC 11168) OX=192222 GN=Cj0114 PE=4 SV=1	25	35.4
16210.7	14595.6	15773.6	4187	4101.9	3000.5	15526.6	3763.13	0.242366	4.41125e-05	Q0P9X8	Major cell-binding factor OS=Campylobacter jejuni subsp. jejuni serotype O:2 (strain ATCC 700819 / NCTC 11168) OX=192222 GN=peb1A PE=1 SV=1	29	28.2
4134	4083.4	3546.9	4529.8	4707.8	4009.8	3921.43	4415.8	1.12607	0.15368	Q9PJ14	Tol-Pal system protein TolB OS=Campylobacter jejuni subsp. jejuni serotype O:2 (strain ATCC 700819 / NCTC 11168) OX=192222 GN=tolB PE=3 SV=1	24	44.8
4399.6	5032.7	4794.9	7512.1	9021.3	6124.6	4742.4	7552.67	1.59258	0.0304786	Q0P8J4	Putative methyltransferase OS=Campylobacter jejuni subsp. jejuni serotype O:2 (strain ATCC 700819 / NCTC 11168) OX=192222 GN=Cj1420c PE=4 SV=1	22	29.6
4773.9	5656.6	4998.8	5866.9	5653.8	8331.7	5143.1	6617.47	1.28667	0.176425	O69300	Lon protease OS=Campylobacter jejuni subsp. jejuni serotype O:2 (strain ATCC 700819 / NCTC 11168) OX=192222 GN=lon PE=2 SV=2	36	90
5731.4	5792	5448.4	5528.8	6384.7	4899	5657.27	5604.17	0.990614	0.910444	Q9PNB3	30S ribosomal protein S2 OS=Campylobacter jejuni subsp. jejuni serotype O:2 (strain ATCC 700819 / NCTC 11168) OX=192222 GN=rpsB PE=3 SV=1	26	30.2
4844.3	4163.4	4279.5	4331.6	4326.6	3340.6	4429.07	3999.6	0.903035	0.333599	Q0PAX9	OORB subunit of 2-oxoglutarate:acceptor oxidoreductase OS=Campylobacter jejuni subsp. jejuni serotype O:2 (strain ATCC 700819 / NCTC 11168) OX=192222 GN=oorB PE=4 SV=1	19	31.2
4525.4	7255.4	6431.8	8280.4	8491.3	6911.5	6070.87	7894.4	1.30037	0.126778	Q0P8X0	Malate oxidoreductase OS=Campylobacter jejuni subsp. jejuni serotype O:2 (strain ATCC 700819 / NCTC 11168) OX=192222 GN=Cj1287c PE=4 SV=1	28	44
5395.7	4684.4	5993.5	3535.1	2909.1	5864.4	5357.87	4102.87	0.765765	0.267668	Q0P8B5	Bifunctional protein PutA OS=Campylobacter jejuni subsp. jejuni serotype O:2 (strain ATCC 700819 / NCTC 11168) OX=192222 GN=putA PE=3 SV=1	33	132.5
5335.6	6812.5	5781.4	6313.7	6546.1	5788.2	5976.5	6216	1.04007	0.651535	Q0P9L5	Pyruvate carboxylase A subunit OS=Campylobacter jejuni subsp. jejuni serotype O:2 (strain ATCC 700819 / NCTC 11168) OX=192222 GN=pycA PE=4 SV=1	31	54.4
3648.2	4674.2	6767.6	6130.2	6626.6	5697	5030	6151.27	1.22292	0.306092	Q0P966	Bipartate energy taxis response protein cetA OS=Campylobacter jejuni subsp. jejuni serotype O:2 (strain ATCC 700819 / NCTC 11168) OX=192222 GN=cetA PE=4 SV=1	24	51
3863.7	3900.4	4881.8	5253.5	4840.9	5352.9	4215.3	5149.1	1.22153	0.0643516	Q0P9D8	ATP-dependent zinc metalloprotease FtsH OS=Campylobacter jejuni subsp. jejuni serotype O:2 (strain ATCC 700819 / NCTC 11168) OX=192222 GN=ftsH PE=3 SV=1	28	71
5021.8	5624.2	4602	5983.9	5684	7027.9	5082.67	6231.93	1.22611	0.084705	Q9PIS3	Threonine--tRNA ligase OS=Campylobacter jejuni subsp. jejuni serotype O:2 (strain ATCC 700819 / NCTC 11168) OX=192222 GN=thrS PE=3 SV=1	34	69.6
6993.3	6418.9	6624.2	7787.8	7057.3	5103.5	6678.8	6649.53	0.995618	0.973196	Q0PCB3	Non-haem iron protein OS=Campylobacter jejuni subsp. jejuni serotype O:2 (strain ATCC 700819 / NCTC 11168) OX=192222 GN=rrc PE=4 SV=1	21	24.5
829.5	957.8	1012.4	6706.3	6810.1	12607.6	933.233	8708	9.331	0.0163266	Q0PBZ8	Putative endonuclease OS=Campylobacter jejuni subsp. jejuni serotype O:2 (strain ATCC 700819 / NCTC 11168) OX=192222 GN=Cj0139 PE=4 SV=1	32	92.4
6969.5	6061.5	5229.6	6212.5	6446.6	5010.6	6086.87	5889.9	0.967641	0.78372	Q0P9F8	S-adenosylmethionine synthetase OS=Campylobacter jejuni subsp. jejuni serotype O:2 (strain ATCC 700819 / NCTC 11168) OX=192222 GN=metK PE=3 SV=1	26	43.6
2393.4	2703.5	2851.8	2688.8	2317.1	4060.6	2649.57	3022.17	1.14063	0.53324	Q0PBG7	UvrABC system protein A OS=Campylobacter jejuni subsp. jejuni serotype O:2 (strain ATCC 700819 / NCTC 11168) OX=192222 GN=uvrA PE=3 SV=1	27	105.6
1481	1724.8	1856.9	3369.6	2078.5	5436.3	1687.57	3628.13	2.14992	0.119898	Q0P7Q2	Flagellar hook protein FlgE OS=Campylobacter jejuni subsp. jejuni serotype O:2 (strain ATCC 700819 / NCTC 11168) OX=192222 GN=flgE2 PE=1 SV=1	24	91.9
5186.4	4885.4	4401.8	3940.8	3974.4	3115.9	4824.53	3677.03	0.762153	0.0338589	Q0P9A0	Transcription termination factor Rho OS=Campylobacter jejuni subsp. jejuni serotype O:2 (strain ATCC 700819 / NCTC 11168) OX=192222 GN=rho PE=3 SV=1	25	48.6
3038	3442.7	4416.2	5337	4781	6392.5	3632.3	5503.5	1.51516	0.0401808	Q0P972	Putative ubiquinol-cytochrome C reductase cytochrome C subunit OS=Campylobacter jejuni subsp. jejuni serotype O:2 (strain ATCC 700819 / NCTC 11168) OX=192222 GN=petC PE=4 SV=1	27	41.4
3417.2	3670.2	3159.2	3830.6	4194.5	3092.8	3415.53	3705.97	1.08503	0.460482	Q59291	Aspartate-semialdehyde dehydrogenase OS=Campylobacter jejuni subsp. jejuni serotype O:2 (strain ATCC 700819 / NCTC 11168) OX=192222 GN=asd PE=3 SV=2	22	38.4
4340.7	5138.7	4633.1	5235.2	5339.9	4294.9	4704.17	4956.67	1.05368	0.567565	Q0PB04	Putative secreted protease OS=Campylobacter jejuni subsp. jejuni serotype O:2 (strain ATCC 700819 / NCTC 11168) OX=192222 GN=Cj0511 PE=3 SV=1	30	48.8
7283.1	6301	5391.2	6934.8	6920	5865.3	6325.1	6573.37	1.03925	0.722319	Q9PHK7	Argininosuccinate synthase OS=Campylobacter jejuni subsp. jejuni serotype O:2 (strain ATCC 700819 / NCTC 11168) OX=192222 GN=argG PE=1 SV=1	30	45.5
12497.5	10428.9	8489.6	9134.8	9183.3	6940.7	10472	8419.6	0.804011	0.209365	Q0PAS1	Putative peptidyl-prolyl cis-trans isomerase Cbf2 OS=Campylobacter jejuni subsp. jejuni serotype O:2 (strain ATCC 700819 / NCTC 11168) OX=192222 GN=cbf2 PE=1 SV=1	30	30.5
4899.2	3943.8	4210.1	6287.5	6289.8	5259.6	4351.03	5945.63	1.36649	0.0232226	Q0PBZ1	Thioredoxin reductase OS=Campylobacter jejuni subsp. jejuni serotype O:2 (strain ATCC 700819 / NCTC 11168) OX=192222 GN=trxB PE=1 SV=1	20	33.1
2662.4	3589.7	4348.5	4943	5242.3	5967.8	3533.53	5384.37	1.52379	0.0322621	Q0P7S1	Ribonuclease J OS=Campylobacter jejuni subsp. jejuni serotype O:2 (strain ATCC 700819 / NCTC 11168) OX=192222 GN=rnj PE=3 SV=1	27	75.7
638.8	882.9	925.5	11463.6	11362.8	8642.9	815.733	10489.8	12.8593	0.00047873	Q0P8T3	Uncharacterized protein OS=Campylobacter jejuni subsp. jejuni serotype O:2 (strain ATCC 700819 / NCTC 11168) OX=192222 GN=Cj1324 PE=4 SV=1	22	43.6
3820.8	4239	3789	4267.5	4516.8	3457.4	3949.6	4080.57	1.03316	0.728076	Q9PN27	Tyrosine--tRNA ligase OS=Campylobacter jejuni subsp. jejuni serotype O:2 (strain ATCC 700819 / NCTC 11168) OX=192222 GN=tyrS PE=3 SV=1	25	45.4
4950.6	5346	4694.1	5104.6	5102.7	5751.8	4996.9	5319.7	1.0646	0.324292	Q0PC87	GTP-binding protein TypA homolog OS=Campylobacter jejuni subsp. jejuni serotype O:2 (strain ATCC 700819 / NCTC 11168) OX=192222 GN=typA PE=4 SV=1	32	66.4
5739.2	4608.7	4776.6	3842.1	4078	2807.5	5041.5	3575.87	0.709286	0.0493941	Q0PAV7	Putative pyridine nucleotide-disulphide oxidoreductase OS=Campylobacter jejuni subsp. jejuni serotype O:2 (strain ATCC 700819 / NCTC 11168) OX=192222 GN=Cj0559 PE=4 SV=1	23	33.7
5685	6195.2	6026.1	6120.2	5974.5	5305.2	5968.77	5799.97	0.97172	0.594644	Q9PN98	Aspartyl/glutamyl-tRNA(Asn/Gln) amidotransferase subunit B OS=Campylobacter jejuni subsp. jejuni serotype O:2 (strain ATCC 700819 / NCTC 11168) OX=192222 GN=gatB PE=3 SV=1	27	52.9
10580.6	8427.3	6874.6	4532	4582.8	3697.9	8627.5	4270.9	0.495033	0.0172868	Q0PAY2	Succinate--CoA ligase [ADP-forming] subunit alpha OS=Campylobacter jejuni subsp. jejuni serotype O:2 (strain ATCC 700819 / NCTC 11168) OX=192222 GN=sucD PE=3 SV=1	18	30
3819.6	3989.6	4101.8	2689.5	3037.3	2247.8	3970.33	2658.2	0.669516	0.00567032	Q9PPL8	Acetate kinase OS=Campylobacter jejuni subsp. jejuni serotype O:2 (strain ATCC 700819 / NCTC 11168) OX=192222 GN=ackA PE=3 SV=1	24	44
6087.8	5984.3	5604.9	8566.2	8184.7	7392.9	5892.33	8047.93	1.36583	0.00455908	Q0PC50	Aspartate ammonia-lyase OS=Campylobacter jejuni subsp. jejuni serotype O:2 (strain ATCC 700819 / NCTC 11168) OX=192222 GN=aspA PE=3 SV=1	23	51.7
4122.8	3269	2598.4	7030.9	7594.7	5633.3	3330.07	6752.97	2.02788	0.00943403	Q0P885	Tungstate-binding protein TupA OS=Campylobacter jejuni subsp. jejuni serotype O:2 (strain ATCC 700819 / NCTC 11168) OX=192222 GN=tupA PE=3 SV=1	23	29.8
2815.9	5505.1	4938.5	4054.4	4454.1	3669.7	4419.83	4059.4	0.918451	0.693088	Q0PB65	Putative MCP-type signal transduction protein OS=Campylobacter jejuni subsp. jejuni serotype O:2 (strain ATCC 700819 / NCTC 11168) OX=192222 GN=Cj0448c PE=1 SV=1	19	40.5
4114	3808	3967.3	2897.6	2673.8	4912.4	3963.1	3494.6	0.881784	0.549303	Q9PPE4	Valine--tRNA ligase OS=Campylobacter jejuni subsp. jejuni serotype O:2 (strain ATCC 700819 / NCTC 11168) OX=192222 GN=valS PE=3 SV=1	31	101.7
4522.1	4758.6	4123.9	4167.1	4648.2	3893.2	4468.2	4236.17	0.94807	0.465718	P42448	Enolase OS=Campylobacter jejuni subsp. jejuni serotype O:2 (strain ATCC 700819 / NCTC 11168) OX=192222 GN=eno PE=1 SV=2	19	44.9
3207.7	3586.1	3714.1	3204.4	3016.4	5005.5	3502.63	3742.1	1.06837	0.732016	Q0P8J6	Putative transferase OS=Campylobacter jejuni subsp. jejuni serotype O:2 (strain ATCC 700819 / NCTC 11168) OX=192222 GN=Cj1418c PE=4 SV=1	22	90.3
5648.7	5073.8	4497.7	4386.6	4091.3	3530.5	5073.4	4002.8	0.788978	0.0619295	Q9PIB3	Serine--tRNA ligase OS=Campylobacter jejuni subsp. jejuni serotype O:2 (strain ATCC 700819 / NCTC 11168) OX=192222 GN=serS PE=3 SV=1	24	46.6
5566.4	7041.3	5555.8	3685.6	3519.3	3615.4	6054.5	3606.77	0.595717	0.00783157	Q0PA07	D-3-phosphoglycerate dehydrogenase OS=Campylobacter jejuni subsp. jejuni serotype O:2 (strain ATCC 700819 / NCTC 11168) OX=192222 GN=serA PE=3 SV=1	25	57.9
2917.3	3039.7	3178.9	3221.4	3179.2	5612.4	3045.3	4004.33	1.31492	0.30076	Q9PNK3	Leucine--tRNA ligase OS=Campylobacter jejuni subsp. jejuni serotype O:2 (strain ATCC 700819 / NCTC 11168) OX=192222 GN=leuS PE=3 SV=1	27	93.4
3355.6	3539.5	3237.6	3492.8	3468.4	2908.1	3377.57	3289.77	0.974005	0.697612	Q0P8Y6	Putative 2-nitropropane dioxygenase,oxidoreductase protein OS=Campylobacter jejuni subsp. jejuni serotype O:2 (strain ATCC 700819 / NCTC 11168) OX=192222 GN=Cj1270c PE=4 SV=1	19	39.4
6280.7	5345.5	4556.5	2836.2	2832.2	2798.5	5394.23	2822.3	0.523207	0.00669977	Q9PNY2	Bifunctional purine biosynthesis protein PurH OS=Campylobacter jejuni subsp. jejuni serotype O:2 (strain ATCC 700819 / NCTC 11168) OX=192222 GN=purH PE=1 SV=1	24	56.4
5049	6025.5	5382.5	5865.4	5349.4	5651.2	5485.67	5622	1.02485	0.694927	Q9PHX1	Proline--tRNA ligase OS=Campylobacter jejuni subsp. jejuni serotype O:2 (strain ATCC 700819 / NCTC 11168) OX=192222 GN=proS PE=3 SV=1	29	64.6
5434.8	5653.7	5001.9	4681.7	3874.7	3537.8	5363.47	4031.4	0.751641	0.0268223	Q0PC61	Putative iron-sulfur protein OS=Campylobacter jejuni subsp. jejuni serotype O:2 (strain ATCC 700819 / NCTC 11168) OX=192222 GN=Cj0074c PE=4 SV=1	25	54.2
6402.5	6795.5	5655.5	3680.1	3503.5	6121.7	6284.5	4435.1	0.70572	0.111518	Q9PNY0	Phosphoribosylformylglycinamidine synthase subunit PurL OS=Campylobacter jejuni subsp. jejuni serotype O:2 (strain ATCC 700819 / NCTC 11168) OX=192222 GN=purL PE=3 SV=1	29	79.3
3332.6	3846.9	3515.2	5827.6	5311.9	9330.7	3564.9	6823.4	1.91405	0.0624447	O87667	DNA gyrase subunit B OS=Campylobacter jejuni subsp. jejuni serotype O:2 (strain ATCC 700819 / NCTC 11168) OX=192222 GN=gyrB PE=3 SV=2	27	86.6
4963.8	5738	5350.3	5361.3	4832.8	4982.7	5350.7	5058.93	0.945471	0.345819	Q9PJ84	CTP synthase OS=Campylobacter jejuni subsp. jejuni serotype O:2 (strain ATCC 700819 / NCTC 11168) OX=192222 GN=pyrG PE=3 SV=1	27	60.4
4446.1	4178	3883.6	2896.5	3244.7	2426.7	4169.23	2855.97	0.68501	0.010256	Q0P9C3	UDP-GlcNAc/Glc 4-epimerase OS=Campylobacter jejuni subsp. jejuni serotype O:2 (strain ATCC 700819 / NCTC 11168) OX=192222 GN=gne PE=3 SV=1	25	36.7
4139	3940.6	3399.8	3397.4	3352	2879.6	3826.47	3209.67	0.838807	0.0891698	Q0PA78	Threonine synthase. Functional classification-Amino acid biosynthesis-Aspartate family OS=Campylobacter jejuni subsp. jejuni serotype O:2 (strain ATCC 700819 / NCTC 11168) OX=192222 GN=thrC PE=4 SV=1	25	53.8
3529.9	3876.2	3538.7	2934.5	3330.8	2444.3	3648.27	2903.2	0.795775	0.0566633	Q0PAT5	Aspartokinase OS=Campylobacter jejuni subsp. jejuni serotype O:2 (strain ATCC 700819 / NCTC 11168) OX=192222 GN=lysC PE=3 SV=1	21	42.6
4792.8	4063.8	8398.1	11832.3	8385.2	9490.3	5751.57	9902.6	1.72172	0.0690657	Q9PI55	Phosphomethylpyrimidine synthase OS=Campylobacter jejuni subsp. jejuni serotype O:2 (strain ATCC 700819 / NCTC 11168) OX=192222 GN=thiC PE=3 SV=1	24	47.5
5532.5	5373.8	4861	4786.9	5110.8	3767	5255.77	4554.9	0.866648	0.196546	Q0PAH3	Uncharacterized protein OS=Campylobacter jejuni subsp. jejuni serotype O:2 (strain ATCC 700819 / NCTC 11168) OX=192222 GN=Cj0706 PE=1 SV=1	29	27.8
4038.7	5309.3	6520.8	6593.1	7003.7	4150.6	5289.6	5915.8	1.11838	0.612938	Q9PI34	50S ribosomal protein L1 OS=Campylobacter jejuni subsp. jejuni serotype O:2 (strain ATCC 700819 / NCTC 11168) OX=192222 GN=rplA PE=3 SV=1	19	25
5924.8	4823.2	3917.6	3425.2	3168.6	2886.9	4888.53	3160.23	0.646458	0.045166	Q0P844	Putative peptide ABC-transport system periplasmic peptide-binding protein OS=Campylobacter jejuni subsp. jejuni serotype O:2 (strain ATCC 700819 / NCTC 11168) OX=192222 GN=Cj1584c PE=1 SV=1	24	58.8
6702	5328.8	4732	3278.1	3456.3	3089.1	5587.6	3274.5	0.58603	0.0175104	Q0PAC8	Aspartate aminotransferase OS=Campylobacter jejuni subsp. jejuni serotype O:2 (strain ATCC 700819 / NCTC 11168) OX=192222 GN=aspB PE=4 SV=1	22	43.2
1502.8	1471.2	2108.4	4185.3	3877.5	7594.6	1694.13	5219.13	3.08071	0.0434289	Q0PCA8	Disulphide bond formation protein OS=Campylobacter jejuni subsp. jejuni serotype O:2 (strain ATCC 700819 / NCTC 11168) OX=192222 GN=dsbI PE=3 SV=1	21	56.7
5639.7	6019.5	5266.9	4920.8	4589.7	4008.6	5642.03	4506.37	0.798713	0.0298737	Q0PAI4	Cell division protein FtsA OS=Campylobacter jejuni subsp. jejuni serotype O:2 (strain ATCC 700819 / NCTC 11168) OX=192222 GN=ftsA PE=3 SV=1	22	50.8
3635.9	4353.7	3994.3	5367.9	4970.1	5949	3994.63	5429	1.35907	0.0151248	Q0P7Y3	Transketolase OS=Campylobacter jejuni subsp. jejuni serotype O:2 (strain ATCC 700819 / NCTC 11168) OX=192222 GN=tkt PE=1 SV=1	25	69.6
6202	7297.7	5907.9	6625.2	5751.5	9230.6	6469.2	7202.43	1.11334	0.55088	Q0P9Q1	RNA polymerase sigma factor RpoD OS=Campylobacter jejuni subsp. jejuni serotype O:2 (strain ATCC 700819 / NCTC 11168) OX=192222 GN=rpoD PE=3 SV=1	33	72.6
4689.6	4079.7	3413.3	9651.2	9651	8081.4	4060.87	9127.87	2.24776	0.00137736	Q0P8A3	Putative periplasmic oxidoreductase OS=Campylobacter jejuni subsp. jejuni serotype O:2 (strain ATCC 700819 / NCTC 11168) OX=192222 GN=Cj1516 PE=4 SV=1	30	59
3423.6	3865.8	3145.7	5848.9	6391.7	5036.3	3478.37	5758.97	1.65565	0.00692745	Q9PN49	GMP synthase [glutamine-hydrolyzing] OS=Campylobacter jejuni subsp. jejuni serotype O:2 (strain ATCC 700819 / NCTC 11168) OX=192222 GN=guaA PE=3 SV=1	24	56.9
1648.1	2294.5	2208	2327.7	2562.9	4308.3	2050.2	3066.3	1.49561	0.196721	Q0PCB8	Glutamate synthase (NADPH) large subunit OS=Campylobacter jejuni subsp. jejuni serotype O:2 (strain ATCC 700819 / NCTC 11168) OX=192222 GN=gltB PE=4 SV=1	28	166.6
6396	6181.5	5345.2	4070	4049.9	4024.6	5974.23	4048.17	0.677604	0.0038742	P56954	Probable malate:quinone oxidoreductase OS=Campylobacter jejuni subsp. jejuni serotype O:2 (strain ATCC 700819 / NCTC 11168) OX=192222 GN=mqo PE=3 SV=1	22	50.6
3418	5003.4	4078.9	5889.4	5873.3	5549.9	4166.77	5770.87	1.38497	0.0274745	O69294	Fumarate hydratase class II OS=Campylobacter jejuni subsp. jejuni serotype O:2 (strain ATCC 700819 / NCTC 11168) OX=192222 GN=fumC PE=3 SV=1	25	50.7
3121.3	3939.9	3643.2	2911.8	2971.5	2281.4	3568.13	2721.57	0.762742	0.060023	Q9PIM0	ATP-dependent Clp protease ATP-binding subunit ClpX OS=Campylobacter jejuni subsp. jejuni serotype O:2 (strain ATCC 700819 / NCTC 11168) OX=192222 GN=clpX PE=3 SV=1	22	47
4383.5	4288	3710.7	2699	2861.7	2325.4	4127.4	2628.7	0.63689	0.00471146	Q0P8W7	Biotin carboxylase OS=Campylobacter jejuni subsp. jejuni serotype O:2 (strain ATCC 700819 / NCTC 11168) OX=192222 GN=accC PE=1 SV=1	20	49.1
3516.4	3162.8	2647.2	2124	1851.2	3195.8	3108.8	2390.33	0.768893	0.210133	Q0P863	Paralysed flagellum protein OS=Campylobacter jejuni subsp. jejuni serotype O:2 (strain ATCC 700819 / NCTC 11168) OX=192222 GN=pflA PE=4 SV=1	26	90.9
2325.4	3101.9	2945.5	3262.3	2991.6	4311.1	2790.93	3521.67	1.26182	0.192725	Q0P9E6	ATP-dependent Clp protease ATP-binding subunit OS=Campylobacter jejuni subsp. jejuni serotype O:2 (strain ATCC 700819 / NCTC 11168) OX=192222 GN=clpA PE=4 SV=1	28	80.4
2885.3	3176.5	2934.4	2039.9	2073.5	1709.1	2998.73	1940.83	0.647218	0.00197759	Q0PBY7	Aminotransferase OS=Campylobacter jejuni subsp. jejuni serotype O:2 (strain ATCC 700819 / NCTC 11168) OX=192222 GN=Cj0150c PE=4 SV=1	24	45.3
5084.8	5838.9	5371.9	5471.9	5579.4	5260.5	5431.87	5437.27	1.00099	0.983047	P41258	Lysine--tRNA ligase OS=Campylobacter jejuni subsp. jejuni serotype O:2 (strain ATCC 700819 / NCTC 11168) OX=192222 GN=lysS PE=3 SV=2	29	57.8
2481.8	2614.6	2309	3590.8	3641.4	2547.5	2468.47	3259.9	1.32062	0.0974712	Q0PAS0	Fructose-bisphosphate aldolase OS=Campylobacter jejuni subsp. jejuni serotype O:2 (strain ATCC 700819 / NCTC 11168) OX=192222 GN=fba PE=1 SV=1	22	38.7
4971.9	4518.3	4046	4219.8	4207.3	3940.4	4512.07	4122.5	0.913661	0.239857	Q9PNC0	Arginine--tRNA ligase OS=Campylobacter jejuni subsp. jejuni serotype O:2 (strain ATCC 700819 / NCTC 11168) OX=192222 GN=argS PE=1 SV=1	25	60.2
3290.7	3096.3	3717.1	5140.9	4764.5	7347.3	3368.03	5750.9	1.70749	0.0448204	Q9PMT4	Glutamine--fructose-6-phosphate aminotransferase [isomerizing] OS=Campylobacter jejuni subsp. jejuni serotype O:2 (strain ATCC 700819 / NCTC 11168) OX=192222 GN=glmS PE=3 SV=3	23	67.1
3444.4	3198.8	3576.7	3000.5	3341.1	2494.2	3406.63	2945.27	0.864568	0.16243	Q9PLY3	50S ribosomal protein L5 OS=Campylobacter jejuni subsp. jejuni serotype O:2 (strain ATCC 700819 / NCTC 11168) OX=192222 GN=rplE PE=3 SV=1	17	20.2
4006.8	3982.8	3374	2491.4	2775.5	2035.6	3787.87	2434.17	0.642622	0.0105794	Q0PB68	3-oxoacyl-[acyl-carrier-protein] synthase 2 OS=Campylobacter jejuni subsp. jejuni serotype O:2 (strain ATCC 700819 / NCTC 11168) OX=192222 GN=fabF PE=3 SV=1	18	42.7
5238.2	5232.9	4945.8	3734.8	4246.3	2447.8	5138.97	3476.3	0.676459	0.0377255	Q0P9S0	Putative amino-acid transporter periplasmic solute-binding protein OS=Campylobacter jejuni subsp. jejuni serotype O:2 (strain ATCC 700819 / NCTC 11168) OX=192222 GN=cjaA PE=1 SV=1	22	30.9
3145.4	3450.4	3179.6	3937.3	4355.3	3216	3258.47	3836.2	1.1773	0.170728	Q0PBM9	Homolog of E. coli rod shape-determining protein OS=Campylobacter jejuni subsp. jejuni serotype O:2 (strain ATCC 700819 / NCTC 11168) OX=192222 GN=mreB PE=4 SV=1	23	37.7
3709.5	3666	3235.3	3771.1	4338.3	3500.9	3536.93	3870.1	1.0942	0.313865	Q0PCA2	Adenylosuccinate lyase OS=Campylobacter jejuni subsp. jejuni serotype O:2 (strain ATCC 700819 / NCTC 11168) OX=192222 GN=purB PE=3 SV=1	23	50.2
3225.3	2568.8	3050.2	5445.9	6076.7	4416.7	2948.1	5313.1	1.80221	0.0105775	Q0PBW4	Putative iron-uptake ABC transport system,periplasmic iron-binding protein OS=Campylobacter jejuni subsp. jejuni serotype O:2 (strain ATCC 700819 / NCTC 11168) OX=192222 GN=cfbpA PE=1 SV=1	25	37.5
3387.4	3025.8	3094.6	4177	3782.4	4649.1	3169.27	4202.83	1.32612	0.019559	Q9PP85	Methionine--tRNA ligase OS=Campylobacter jejuni subsp. jejuni serotype O:2 (strain ATCC 700819 / NCTC 11168) OX=192222 GN=metG PE=3 SV=1	25	72.2
2326.3	2052.2	1834	2980.4	3193.6	2583	2070.83	2919	1.40958	0.0206731	Q0PBW7	Putative saccharopine dehydrogenase OS=Campylobacter jejuni subsp. jejuni serotype O:2 (strain ATCC 700819 / NCTC 11168) OX=192222 GN=Cj0172c PE=4 SV=1	21	44.9
6772.3	5234.3	5733.6	2920.7	3364.7	2376.9	5913.4	2887.43	0.488286	0.00483257	Q0PBD7	Putative D-2-hydroxyacid dehydrogenase OS=Campylobacter jejuni subsp. jejuni serotype O:2 (strain ATCC 700819 / NCTC 11168) OX=192222 GN=Cj0373 PE=3 SV=1	20	34.8
3166.7	3327.8	2833.2	4167.8	3733.9	3998	3109.23	3966.57	1.27574	0.0112623	Q0P8H0	Capsule polysaccharide export system periplasmic protein OS=Campylobacter jejuni subsp. jejuni serotype O:2 (strain ATCC 700819 / NCTC 11168) OX=192222 GN=kpsD PE=4 SV=1	22	60.8
3980.5	3385.7	4020.5	4599	4862.5	3171.8	3795.57	4211.1	1.10948	0.502054	Q0P9Q4	Putative periplasmic protein OS=Campylobacter jejuni subsp. jejuni serotype O:2 (strain ATCC 700819 / NCTC 11168) OX=192222 GN=Cj0998c PE=4 SV=1	16	20.5
1993.3	2139.7	1964.3	2707.4	2792.5	4357.4	2032.43	3285.77	1.61667	0.0807126	Q0P922	Glycine--tRNA ligase beta subunit OS=Campylobacter jejuni subsp. jejuni serotype O:2 (strain ATCC 700819 / NCTC 11168) OX=192222 GN=glyS PE=3 SV=1	21	76.4
2076.9	1822.9	1874.7	2321.3	2489.1	2014.2	1924.83	2274.87	1.18185	0.0927564	Q0P877	Putative NADP-dependent alcohol dehydrogenase OS=Campylobacter jejuni subsp. jejuni serotype O:2 (strain ATCC 700819 / NCTC 11168) OX=192222 GN=Cj1548c PE=3 SV=1	17	38.9
6267.4	6494.2	6447.3	4810.5	5037.7	4197.6	6402.97	4681.93	0.731213	0.00271032	Q0PBL7	Major antigenic peptide PEB3 OS=Campylobacter jejuni subsp. jejuni serotype O:2 (strain ATCC 700819 / NCTC 11168) OX=192222 GN=peb3 PE=1 SV=1	17	27.5
1079.8	1196.6	1501.1	2162.3	2334.4	1538.2	1259.17	2011.63	1.59759	0.0507955	P45492	Uncharacterized lipoprotein Cj0983 OS=Campylobacter jejuni subsp. jejuni serotype O:2 (strain ATCC 700819 / NCTC 11168) OX=192222 GN=Cj0983 PE=3 SV=2	18	42.1
2224.4	1536.6	1999.6	4360.1	4522.4	3363.1	1920.2	4081.87	2.12575	0.00648518	Q9PHN5	Ketol-acid reductoisomerase (NADP(+)) OS=Campylobacter jejuni subsp. jejuni serotype O:2 (strain ATCC 700819 / NCTC 11168) OX=192222 GN=ilvC PE=3 SV=1	17	36.9
3479.5	3199	3116.8	6897.8	7218.6	4967.2	3265.1	6361.2	1.94824	0.0121512	Q0P822	Iron-sulfur cluster carrier protein OS=Campylobacter jejuni subsp. jejuni serotype O:2 (strain ATCC 700819 / NCTC 11168) OX=192222 GN=mrp PE=3 SV=1	23	40.1
3621.3	3677.6	3775.9	2337.9	2606	1889.6	3691.6	2277.83	0.617031	0.00271157	Q9PP15	Ribose-phosphate pyrophosphokinase OS=Campylobacter jejuni subsp. jejuni serotype O:2 (strain ATCC 700819 / NCTC 11168) OX=192222 GN=prs PE=3 SV=1	19	33.7
3278.2	2716.8	2829.8	3925.1	4109.8	3024.9	2941.6	3686.6	1.25326	0.118916	Q0P8M9	Putative periplasmic protein OS=Campylobacter jejuni subsp. jejuni serotype O:2 (strain ATCC 700819 / NCTC 11168) OX=192222 GN=Cj1380 PE=4 SV=1	18	26.6
3311.3	3144.6	2816.8	2401.2	2425.3	2047.3	3090.9	2291.27	0.741294	0.0135549	Q9PNN2	Glutamyl-tRNA(Gln) amidotransferase subunit A OS=Campylobacter jejuni subsp. jejuni serotype O:2 (strain ATCC 700819 / NCTC 11168) OX=192222 GN=gatA PE=3 SV=1	21	49.3
2633.3	2594.3	2734.7	2065.5	2008.4	1627.3	2654.1	1900.4	0.716024	0.00632914	Q0P8M7	Flavodoxin OS=Campylobacter jejuni subsp. jejuni serotype O:2 (strain ATCC 700819 / NCTC 11168) OX=192222 GN=fldA PE=3 SV=1	7	17.1
5204.2	4804.4	4240	4060.5	3863.8	3138	4749.53	3687.43	0.776378	0.0551606	Q9PMG4	Adenylosuccinate synthetase OS=Campylobacter jejuni subsp. jejuni serotype O:2 (strain ATCC 700819 / NCTC 11168) OX=192222 GN=purA PE=1 SV=1	23	46.1
3398.6	3361.3	3154.1	2230.9	2315.5	1792.3	3304.67	2112.9	0.639369	0.00264871	Q9PIL5	Transaldolase OS=Campylobacter jejuni subsp. jejuni serotype O:2 (strain ATCC 700819 / NCTC 11168) OX=192222 GN=tal PE=3 SV=1	19	36.9
3279.6	3874.7	3775.9	3821	3705.5	2842.5	3643.4	3456.33	0.948656	0.630254	Q0PAH0	Signal recognition particle protein OS=Campylobacter jejuni subsp. jejuni serotype O:2 (strain ATCC 700819 / NCTC 11168) OX=192222 GN=ffh PE=4 SV=1	27	48.9
3035.4	2624.3	2772.8	3100.4	3637	2689.5	2810.83	3142.3	1.11792	0.330477	Q0PBN6	Branched-chain-amino-acid aminotransferase OS=Campylobacter jejuni subsp. jejuni serotype O:2 (strain ATCC 700819 / NCTC 11168) OX=192222 GN=ilvE PE=3 SV=1	17	33.8
2740.4	3148.9	3272.4	1652.1	1597.1	2190.9	3053.9	1813.37	0.593787	0.00752697	Q0PAT1	DNA ligase OS=Campylobacter jejuni subsp. jejuni serotype O:2 (strain ATCC 700819 / NCTC 11168) OX=192222 GN=ligA PE=3 SV=1	22	73.9
4991.2	4531.3	4207.8	2732	2833.7	1995.1	4576.77	2520.27	0.550665	0.00412751	Q9PI62	Acetyl-coenzyme A carboxylase carboxyl transferase subunit alpha OS=Campylobacter jejuni subsp. jejuni serotype O:2 (strain ATCC 700819 / NCTC 11168) OX=192222 GN=accA PE=3 SV=1	19	34.2
2225.1	2827.2	901.3	3066.7	3921.6	4225.3	1984.53	3737.87	1.8835	0.0580811	Q9PN94	5-methyltetrahydropteroyltriglutamate--homocysteine methyltransferase OS=Campylobacter jejuni subsp. jejuni serotype O:2 (strain ATCC 700819 / NCTC 11168) OX=192222 GN=metE PE=3 SV=1	22	86.9
4132.2	4637.9	4171	3560.2	3502.3	2991.5	4313.7	3351.33	0.776905	0.0166737	Q9PPA2	Bifunctional protein GlmU OS=Campylobacter jejuni subsp. jejuni serotype O:2 (strain ATCC 700819 / NCTC 11168) OX=192222 GN=glmU PE=3 SV=1	19	47.9
3913.8	3136.3	2976.6	2247.3	1928.1	1871.5	3342.23	2015.63	0.60308	0.0131694	Q0PCC0	Molydopterin containing oxidoreductase OS=Campylobacter jejuni subsp. jejuni serotype O:2 (strain ATCC 700819 / NCTC 11168) OX=192222 GN=Cj0005c PE=4 SV=1	16	46.2
3530	4122.1	3281.9	3702.4	3397.2	4316.8	3644.67	3805.47	1.04412	0.684502	Q9PNA7	tRNA uridine 5-carboxymethylaminomethyl modification enzyme MnmG OS=Campylobacter jejuni subsp. jejuni serotype O:2 (strain ATCC 700819 / NCTC 11168) OX=192222 GN=mnmG PE=3 SV=1	19	69.1
1910.4	2248	2961.5	4037.8	3902	2393.1	2373.3	3444.3	1.45127	0.154695	Q0P8X7	Putative fibronectin domain-containing lipoprotein OS=Campylobacter jejuni subsp. jejuni serotype O:2 (strain ATCC 700819 / NCTC 11168) OX=192222 GN=Cj1279c PE=4 SV=1	20	46.1
2496.8	1966.3	1775.7	4245.6	3840.5	4385.2	2079.6	4157.1	1.99899	0.00154777	Q0P9Y5	CiaB protein OS=Campylobacter jejuni subsp. jejuni serotype O:2 (strain ATCC 700819 / NCTC 11168) OX=192222 GN=ciaB PE=4 SV=1	26	73.1
2962.4	3198	3011.6	2689.5	2588	2359	3057.33	2545.5	0.832588	0.0134651	Q0PBU3	Amidophosphoribosyltransferase OS=Campylobacter jejuni subsp. jejuni serotype O:2 (strain ATCC 700819 / NCTC 11168) OX=192222 GN=purF PE=3 SV=1	18	49.3
2346.9	2985.4	2488.3	3341.8	3185.6	3635.1	2606.87	3387.5	1.29945	0.0290176	Q0PAI5	Putative periplasmic protein OS=Campylobacter jejuni subsp. jejuni serotype O:2 (strain ATCC 700819 / NCTC 11168) OX=192222 GN=Cj0694 PE=4 SV=1	21	57.5
846	1495.1	1525.1	4326.3	4795.3	4022.5	1288.73	4381.37	3.39975	0.000607897	Q0P8I8	Putative methyltransferase family protein OS=Campylobacter jejuni subsp. jejuni serotype O:2 (strain ATCC 700819 / NCTC 11168) OX=192222 GN=Cj1426c PE=4 SV=1	17	33.2
4318.4	1491.3	4500.8	3618.2	3116.6	2021.9	3436.83	2918.9	0.849299	0.657215	Q9PLX7	30S ribosomal protein S3 OS=Campylobacter jejuni subsp. jejuni serotype O:2 (strain ATCC 700819 / NCTC 11168) OX=192222 GN=rpsC PE=3 SV=1	19	26
4912.9	5944.9	5398.3	3381	3508.3	3683.1	5418.7	3524.13	0.650365	0.00365827	Q0PB84	Putative ABC transporter ATP-binding protein OS=Campylobacter jejuni subsp. jejuni serotype O:2 (strain ATCC 700819 / NCTC 11168) OX=192222 GN=Cj0426 PE=4 SV=1	24	59.6
1191.9	1070.8	969.2	2901.3	2767.1	2832.2	1077.3	2833.53	2.63022	1.98533e-05	Q9PM77	Histidinol dehydrogenase OS=Campylobacter jejuni subsp. jejuni serotype O:2 (strain ATCC 700819 / NCTC 11168) OX=192222 GN=hisD PE=3 SV=1	18	46.4
2748.5	2167.9	2052.6	1856.5	1936.5	1610.1	2323	1801.03	0.775305	0.0921003	Q0P9D3	UDP-N-acetylbacillosamine transaminase OS=Campylobacter jejuni subsp. jejuni serotype O:2 (strain ATCC 700819 / NCTC 11168) OX=192222 GN=pglE PE=1 SV=1	17	43.6
335.9	419.7	534.8	9237.2	10456.7	7762.4	430.133	9152.1	21.2774	0.000366089	Q0P8I7	Putative sugar-nucleotide epimerase/dehydratease OS=Campylobacter jejuni subsp. jejuni serotype O:2 (strain ATCC 700819 / NCTC 11168) OX=192222 GN=Cj1427c PE=4 SV=1	18	35.6
2424.3	3922.2	3789.5	3028.8	4534.2	3007.7	3378.67	3523.57	1.04289	0.845273	P71128	Cysteine synthase B OS=Campylobacter jejuni subsp. jejuni serotype O:2 (strain ATCC 700819 / NCTC 11168) OX=192222 GN=cysM PE=3 SV=2	19	32.4
4025.1	4202.3	4880.3	4328.4	5063.6	2970.6	4369.23	4120.87	0.943156	0.728178	Q9PLX2	50S ribosomal protein L4 OS=Campylobacter jejuni subsp. jejuni serotype O:2 (strain ATCC 700819 / NCTC 11168) OX=192222 GN=rplD PE=3 SV=1	20	22.2
5525.7	4113.4	3992.1	2521.1	2595.5	2068.7	4543.73	2395.1	0.527122	0.0143794	Q9PIH3	Phosphoserine aminotransferase OS=Campylobacter jejuni subsp. jejuni serotype O:2 (strain ATCC 700819 / NCTC 11168) OX=192222 GN=serC PE=1 SV=1	17	40.5
2077.3	1911.8	2649	2445.4	2194.7	2288.7	2212.7	2309.6	1.04379	0.701216	Q0PCA6	Putative MCP-domain signal transduction protein OS=Campylobacter jejuni subsp. jejuni serotype O:2 (strain ATCC 700819 / NCTC 11168) OX=192222 GN=Cj0019c PE=4 SV=1	17	66.8
1301.1	1090.7	1210.2	3948.7	4172.5	2706.6	1200.67	3609.27	3.00605	0.00635653	Q0PAB2	Major antigenic peptide PEB2 OS=Campylobacter jejuni subsp. jejuni serotype O:2 (strain ATCC 700819 / NCTC 11168) OX=192222 GN=peb2 PE=4 SV=1	15	27.3
1833.6	2227.7	2084.2	1477.3	1613.3	1288.3	2048.5	1459.63	0.712538	0.0167137	Q9PP65	UDP-N-acetylglucosamine 1-carboxyvinyltransferase OS=Campylobacter jejuni subsp. jejuni serotype O:2 (strain ATCC 700819 / NCTC 11168) OX=192222 GN=murA PE=1 SV=1	18	45.2
1811.7	1698.8	2146.7	1415.1	1308.8	2300.2	1885.73	1674.7	0.88809	0.570397	Q0PBH1	DNA polymerase I OS=Campylobacter jejuni subsp. jejuni serotype O:2 (strain ATCC 700819 / NCTC 11168) OX=192222 GN=polA PE=3 SV=1	21	100.8
2221.7	2322.6	1815.6	3766.8	3853	3052.9	2119.97	3557.57	1.67812	0.00841275	Q0PAI0	Glutamine synthetase OS=Campylobacter jejuni subsp. jejuni serotype O:2 (strain ATCC 700819 / NCTC 11168) OX=192222 GN=glnA PE=3 SV=1	18	53.9
2242.2	2506.1	3155.7	4793.4	5072.5	3888.5	2634.67	4584.8	1.74018	0.0121977	Q0P8D9	Outer membrane fibronectin-binding protein OS=Campylobacter jejuni subsp. jejuni serotype O:2 (strain ATCC 700819 / NCTC 11168) OX=192222 GN=cadF PE=3 SV=1	19	36
1490.4	1790.3	1760.4	1674.1	1560.4	2384.9	1680.37	1873.13	1.11472	0.52202	Q0PA12	DNA translocase FtsK OS=Campylobacter jejuni subsp. jejuni serotype O:2 (strain ATCC 700819 / NCTC 11168) OX=192222 GN=ftsK PE=3 SV=1	21	107.8
3258	2878	2434.2	3890	3268.2	3657.7	2856.73	3605.3	1.26204	0.0666836	Q9PJ98	Dihydroxy-acid dehydratase OS=Campylobacter jejuni subsp. jejuni serotype O:2 (strain ATCC 700819 / NCTC 11168) OX=192222 GN=ilvD PE=3 SV=1	19	60.1
1748.2	1738	2068.8	3536.4	3701	3241.6	1851.67	3493	1.88641	0.000685388	Q0PBN7	Putative transmembrane protein OS=Campylobacter jejuni subsp. jejuni serotype O:2 (strain ATCC 700819 / NCTC 11168) OX=192222 GN=Cj0268c PE=4 SV=1	21	40.2
2686.2	1858	1992.1	2959.4	2615.4	2249	2178.77	2607.93	1.19698	0.261509	Q0PAQ4	Putative periplasmic phosphate binding protein OS=Campylobacter jejuni subsp. jejuni serotype O:2 (strain ATCC 700819 / NCTC 11168) OX=192222 GN=pstS PE=4 SV=1	19	36.1
2092.1	2062.1	1923.1	2970.3	2920.7	2554.6	2025.77	2815.2	1.3897	0.00500152	Q9PI71	2,3-bisphosphoglycerate-independent phosphoglycerate mutase OS=Campylobacter jejuni subsp. jejuni serotype O:2 (strain ATCC 700819 / NCTC 11168) OX=192222 GN=gpmI PE=3 SV=1	18	55.7
3590.3	3147.3	2879.1	1807.8	1781	1402.8	3205.57	1663.87	0.519055	0.00326583	Q0P7Y5	Putative periplasmic protein OS=Campylobacter jejuni subsp. jejuni serotype O:2 (strain ATCC 700819 / NCTC 11168) OX=192222 GN=Cj1643 PE=4 SV=1	17	41.4
2818.5	2435.2	2313.4	2164.4	2278.7	1615.3	2522.37	2019.47	0.800624	0.120001	Q0PB53	Transcription termination/antitermination protein NusA OS=Campylobacter jejuni subsp. jejuni serotype O:2 (strain ATCC 700819 / NCTC 11168) OX=192222 GN=nusA PE=3 SV=1	20	40.6
4183.8	4587.4	3975	3520.5	3266.8	4148.7	4248.73	3645.33	0.857981	0.130463	Q0PAC6	Arginine decarboxylase OS=Campylobacter jejuni subsp. jejuni serotype O:2 (strain ATCC 700819 / NCTC 11168) OX=192222 GN=speA PE=1 SV=1	18	69.3
2470	2072.7	2006.9	1639	1856.6	889	2183.2	1461.53	0.669445	0.0918232	Q0PB96	Putative oxidoreductase subunit OS=Campylobacter jejuni subsp. jejuni serotype O:2 (strain ATCC 700819 / NCTC 11168) OX=192222 GN=Cj0414 PE=4 SV=1	16	26.9
3602.7	3424.2	3915.8	3809	4113.4	3506.1	3647.57	3809.5	1.04439	0.514446	Q0P9R0	Coproporphyrinogen-III oxidase OS=Campylobacter jejuni subsp. jejuni serotype O:2 (strain ATCC 700819 / NCTC 11168) OX=192222 GN=Cj0992c PE=3 SV=1	19	52.4
4757.7	4560.5	4402	3621.1	3940.5	2757.4	4573.4	3439.67	0.752103	0.0369171	Q0PBM3	Chemotaxis protein OS=Campylobacter jejuni subsp. jejuni serotype O:2 (strain ATCC 700819 / NCTC 11168) OX=192222 GN=cheW PE=1 SV=1	16	19.5
3727.8	3656.2	3677.4	912.2	982	691.1	3687.13	861.767	0.233723	6.19461e-06	Q0P8L1	Glyceraldehyde-3-phosphate dehydrogenase OS=Campylobacter jejuni subsp. jejuni serotype O:2 (strain ATCC 700819 / NCTC 11168) OX=192222 GN=gapA PE=3 SV=1	17	36.3
3157.8	3072.5	3198.3	2068.4	2353.3	1670.3	3142.87	2030.67	0.646119	0.00526068	Q9PJ25	Probable chromosome-partitioning protein ParB OS=Campylobacter jejuni subsp. jejuni serotype O:2 (strain ATCC 700819 / NCTC 11168) OX=192222 GN=parB PE=3 SV=1	17	32
2726.8	2345.1	2210.4	1906.8	1813.1	1203.7	2427.43	1641.2	0.676105	0.0432439	Q9PMK5	Peptide chain release factor 2 OS=Campylobacter jejuni subsp. jejuni serotype O:2 (strain ATCC 700819 / NCTC 11168) OX=192222 GN=prfB PE=3 SV=1	16	41
2504	2222.2	2179.4	1913.1	1884.2	1337.5	2301.87	1711.6	0.74357	0.0503561	Q0PC64	Uncharacterized protein OS=Campylobacter jejuni subsp. jejuni serotype O:2 (strain ATCC 700819 / NCTC 11168) OX=192222 GN=Cj0069 PE=4 SV=1	15	38.8
2864.5	2569.2	2711.6	9599.5	10664.8	7413.4	2715.1	9225.9	3.398	0.00247503	Q0PB90	Putative periplasmic protein OS=Campylobacter jejuni subsp. jejuni serotype O:2 (strain ATCC 700819 / NCTC 11168) OX=192222 GN=Cj0420 PE=1 SV=1	18	21
2576.2	2280.3	2149.9	1453.2	1173.7	1940.1	2335.47	1522.33	0.651833	0.0340537	Q0P8P4	Putative secreted serine protease OS=Campylobacter jejuni subsp. jejuni serotype O:2 (strain ATCC 700819 / NCTC 11168) OX=192222 GN=Cj1365c PE=4 SV=1	16	116.2
2420.8	2270.9	1919	1317.7	1364	1153.4	2203.57	1278.37	0.580135	0.00463453	Q0P8G1	Ribosomal protein S12 methylthiotransferase RimO OS=Campylobacter jejuni subsp. jejuni serotype O:2 (strain ATCC 700819 / NCTC 11168) OX=192222 GN=rimO PE=3 SV=1	18	49.8
2843.4	2432.5	2308.1	2174.3	2496.3	1579.3	2528	2083.3	0.82409	0.229077	Q9PPB4	4-hydroxy-tetrahydrodipicolinate synthase OS=Campylobacter jejuni subsp. jejuni serotype O:2 (strain ATCC 700819 / NCTC 11168) OX=192222 GN=dapA PE=1 SV=1	16	32.7
4823.2	4872.6	4554.3	2793.9	3168.3	2081.6	4750.03	2681.27	0.564473	0.00344323	Q0P9N3	Branched-chain amino-acid ABC transport system periplasmic binding protein OS=Campylobacter jejuni subsp. jejuni serotype O:2 (strain ATCC 700819 / NCTC 11168) OX=192222 GN=livJ PE=4 SV=1	18	40.1
4381.6	4487.9	3878.9	4831.2	5441.7	3957.4	4249.47	4743.43	1.11624	0.352459	Q0P9A5	ADP-glyceromanno-heptose 6-epimerase OS=Campylobacter jejuni subsp. jejuni serotype O:2 (strain ATCC 700819 / NCTC 11168) OX=192222 GN=hldD PE=4 SV=1	18	36
3448.3	3578	3568	3429.8	3517.7	2919.4	3531.43	3288.97	0.93134	0.273355	Q9PN47	Phosphoribosylamine--glycine ligase OS=Campylobacter jejuni subsp. jejuni serotype O:2 (strain ATCC 700819 / NCTC 11168) OX=192222 GN=purD PE=3 SV=1	20	45.3
2564	2757.3	3383.4	3364.8	3279.4	2323	2901.57	2989.07	1.03016	0.843515	Q0PC48	Putative lipoprotein OS=Campylobacter jejuni subsp. jejuni serotype O:2 (strain ATCC 700819 / NCTC 11168) OX=192222 GN=Cj0089 PE=4 SV=1	20	51.4
2991.6	3162.3	3055.6	3220.4	3356.3	2772.9	3069.83	3116.53	1.01521	0.811297	Q9PIE2	Phosphoglucosamine mutase OS=Campylobacter jejuni subsp. jejuni serotype O:2 (strain ATCC 700819 / NCTC 11168) OX=192222 GN=glmM PE=3 SV=1	21	48.8
2428	2225.7	2144.3	1998.7	1916.6	1807.1	2266	1907.47	0.841777	0.0237732	Q0P804	L-serine dehydratase OS=Campylobacter jejuni subsp. jejuni serotype O:2 (strain ATCC 700819 / NCTC 11168) OX=192222 GN=sdaA PE=4 SV=1	15	49.5
4665.2	4502.2	3912.2	3254.6	3871.3	3022.8	4359.87	3382.9	0.775918	0.0457809	Q0P7V6	Protein RecA OS=Campylobacter jejuni subsp. jejuni serotype O:2 (strain ATCC 700819 / NCTC 11168) OX=192222 GN=recA PE=3 SV=1	17	37
2398.2	2545.9	3634.6	1048.9	904.3	1283.6	2859.57	1078.93	0.377307	0.0117436	Q9PMD2	Acetyl-coenzyme A synthetase OS=Campylobacter jejuni subsp. jejuni serotype O:2 (strain ATCC 700819 / NCTC 11168) OX=192222 GN=acsA PE=3 SV=1	18	73.9
2017.9	2347	2223.3	2181.9	2345.3	1957.8	2196.07	2161.67	0.984336	0.827311	Q0P9Q7	Delta-aminolevulinic acid dehydratase OS=Campylobacter jejuni subsp. jejuni serotype O:2 (strain ATCC 700819 / NCTC 11168) OX=192222 GN=hemB PE=3 SV=1	13	36.4
2299.3	2309.3	2285.5	1754.7	1814.8	1313.5	2298.03	1627.67	0.708287	0.0132874	Q0PBA0	Succinate dehydrogenase iron-sulfur subunit OS=Campylobacter jejuni subsp. jejuni serotype O:2 (strain ATCC 700819 / NCTC 11168) OX=192222 GN=frdB PE=3 SV=1	15	27.5
1437.1	1655.2	1491	2256.3	2325.5	2283.3	1527.77	2288.37	1.49785	0.000376605	Q0PAG3	Phospho-2-dehydro-3-deoxyheptonate aldolase OS=Campylobacter jejuni subsp. jejuni serotype O:2 (strain ATCC 700819 / NCTC 11168) OX=192222 GN=Cj0716 PE=3 SV=1	16	49.7
1850.5	2480.7	2139.4	1688	1760.4	1492.8	2156.87	1647.07	0.763639	0.0624275	Q0P8Y9	Ni/Fe-hydrogenase small chain OS=Campylobacter jejuni subsp. jejuni serotype O:2 (strain ATCC 700819 / NCTC 11168) OX=192222 GN=hydA PE=4 SV=1	11	41.4
2624.7	2398.4	2374.7	1821.5	2136.3	1712.4	2465.93	1890.07	0.766471	0.0184711	Q0PBQ7	Uncharacterized protein OS=Campylobacter jejuni subsp. jejuni serotype O:2 (strain ATCC 700819 / NCTC 11168) OX=192222 GN=Cj0248 PE=1 SV=1	12	31.9
3614.2	3798.5	3975.3	3144.8	3579.8	2384.9	3796	3036.5	0.799921	0.10551	Q9PP34	Phenylalanine--tRNA ligase alpha subunit OS=Campylobacter jejuni subsp. jejuni serotype O:2 (strain ATCC 700819 / NCTC 11168) OX=192222 GN=pheS PE=3 SV=1	19	38
3688.5	3285.1	4228	4593.8	5407.7	3207.3	3733.87	4402.93	1.17919	0.392062	Q9PII8	50S ribosomal protein L25 OS=Campylobacter jejuni subsp. jejuni serotype O:2 (strain ATCC 700819 / NCTC 11168) OX=192222 GN=rplY PE=3 SV=1	17	19.4
3344.9	3020.7	3279.3	2096.1	2307.5	1355.8	3214.97	1919.8	0.597145	0.0131994	Q9PHM8	Adenylate kinase OS=Campylobacter jejuni subsp. jejuni serotype O:2 (strain ATCC 700819 / NCTC 11168) OX=192222 GN=adk PE=3 SV=1	15	21.4
4029.5	3294.4	3316.1	2642.1	2883.2	2085.6	3546.67	2536.97	0.71531	0.0403706	Q9PHZ9	Phosphoribosylaminoimidazole-succinocarboxamide synthase OS=Campylobacter jejuni subsp. jejuni serotype O:2 (strain ATCC 700819 / NCTC 11168) OX=192222 GN=purC PE=3 SV=1	19	26.9
3631.2	4114.1	4344.3	2273.3	2201.5	1760.1	4029.87	2078.3	0.515724	0.00179526	Q0P819	Putative sulfate adenylyltransferase OS=Campylobacter jejuni subsp. jejuni serotype O:2 (strain ATCC 700819 / NCTC 11168) OX=192222 GN=Cj1609 PE=4 SV=1	18	44.4
1288.5	1503.3	1600.1	2832.7	2810.9	2455.8	1463.97	2699.8	1.84417	0.00127553	Q0P8V0	Putative amino acid activating enzyme OS=Campylobacter jejuni subsp. jejuni serotype O:2 (strain ATCC 700819 / NCTC 11168) OX=192222 GN=Cj1307 PE=4 SV=1	15	57.8
2965.8	2955.5	3002.7	1866.2	1937.2	1610.4	2974.67	1804.6	0.606656	0.000308319	Q0P8K7	Putative phospho-sugar mutase OS=Campylobacter jejuni subsp. jejuni serotype O:2 (strain ATCC 700819 / NCTC 11168) OX=192222 GN=Cj1407c PE=4 SV=1	19	52.7
2036.7	1959.9	2052	996.8	1166.2	746.1	2016.2	969.7	0.480954	0.00112388	Q0P9N8	Branched-chain amino-acid ABC transport system ATP-binding protein OS=Campylobacter jejuni subsp. jejuni serotype O:2 (strain ATCC 700819 / NCTC 11168) OX=192222 GN=livF PE=4 SV=1	13	25.6
2308.6	2429.1	2675.4	1667.5	1743.9	1833.2	2471.03	1748.2	0.707477	0.0036075	Q9PM99	NADH-quinone oxidoreductase subunit D OS=Campylobacter jejuni subsp. jejuni serotype O:2 (strain ATCC 700819 / NCTC 11168) OX=192222 GN=nuoD PE=3 SV=1	14	46.9
2140.5	1865.4	1913.5	1275.4	1438.6	1119.1	1973.13	1277.7	0.647549	0.00515844	Q9PIB8	2-dehydro-3-deoxyphosphooctonate aldolase OS=Campylobacter jejuni subsp. jejuni serotype O:2 (strain ATCC 700819 / NCTC 11168) OX=192222 GN=kdsA PE=3 SV=1	17	29.8
4183.6	4359.7	4036.1	1880.3	1837.3	1928.9	4193.13	1882.17	0.448869	1.85636e-05	Q0PAL5	Putative aminopeptidase OS=Campylobacter jejuni subsp. jejuni serotype O:2 (strain ATCC 700819 / NCTC 11168) OX=192222 GN=Cj0653c PE=4 SV=1	18	68.3
3748.6	3467.2	3565.3	3011	3438.3	2612.2	3593.7	3020.5	0.840499	0.0856119	Q0PBS3	Ribonucleoside-diphosphate reductase subunit beta OS=Campylobacter jejuni subsp. jejuni serotype O:2 (strain ATCC 700819 / NCTC 11168) OX=192222 GN=nrdB PE=3 SV=1	20	39.6
2297.4	3762	3379.6	853.4	969.3	718.6	3146.33	847.1	0.269234	0.00664144	Q0P8L4	Enoyl-[acyl-carrier-protein] reductase [NADH] OS=Campylobacter jejuni subsp. jejuni serotype O:2 (strain ATCC 700819 / NCTC 11168) OX=192222 GN=fabI PE=3 SV=1	13	29.8
1701.1	1692.5	2273	1529.2	1480.7	1884.2	1888.87	1631.37	0.863675	0.326276	Q0P9N9	Putative cytochrome C biogenesis protein OS=Campylobacter jejuni subsp. jejuni serotype O:2 (strain ATCC 700819 / NCTC 11168) OX=192222 GN=Cj1013c PE=4 SV=1	15	123.4
3283.5	2623.3	2687.8	1995.8	2185.1	1427.5	2864.87	1869.47	0.652549	0.0324968	Q0PAF4	Molybdopterin biosynthesis protein OS=Campylobacter jejuni subsp. jejuni serotype O:2 (strain ATCC 700819 / NCTC 11168) OX=192222 GN=Cj0725c PE=4 SV=1	14	20.1
5216	4864.8	4462.9	4974.5	5411.8	3710.8	4847.9	4699.03	0.969293	0.8016	Q9PHW3	Elongation factor P OS=Campylobacter jejuni subsp. jejuni serotype O:2 (strain ATCC 700819 / NCTC 11168) OX=192222 GN=efp PE=3 SV=1	16	21.1
1737.3	1875.8	2010.3	2366.8	2950.5	1925.1	1874.47	2414.13	1.2879	0.153837	Q0PB75	3-oxoacyl-[acyl-carrier protein] reductase OS=Campylobacter jejuni subsp. jejuni serotype O:2 (strain ATCC 700819 / NCTC 11168) OX=192222 GN=fabG PE=4 SV=1	12	26.4
1658.7	1598.4	1487.4	1506.8	1593.1	1162.3	1581.5	1420.73	0.898345	0.317346	Q0P9Z2	Putative periplasmic protein OS=Campylobacter jejuni subsp. jejuni serotype O:2 (strain ATCC 700819 / NCTC 11168) OX=192222 GN=Cj0906c PE=4 SV=1	15	37.7
7877.8	6746.8	7453.6	245.7	243.2	168.1	7359.4	219	0.0297579	2.72652e-05	Q0PBW8	Uncharacterized protein OS=Campylobacter jejuni subsp. jejuni serotype O:2 (strain ATCC 700819 / NCTC 11168) OX=192222 GN=Cj0170 PE=4 SV=1	13	28.5
1508.7	1737.8	2300.6	2040.7	1807.7	2469.2	1849.03	2105.87	1.1389	0.446817	Q0P9G1	Protein translocase subunit SecD OS=Campylobacter jejuni subsp. jejuni serotype O:2 (strain ATCC 700819 / NCTC 11168) OX=192222 GN=secD PE=3 SV=1	16	57.2
1803.2	1737	2141.7	1575.4	1909.7	1029.8	1893.97	1504.97	0.794611	0.244599	Q0PBE3	Periplasmic fusion protein CmeA (Multidrug efflux system CmeABC) OS=Campylobacter jejuni subsp. jejuni serotype O:2 (strain ATCC 700819 / NCTC 11168) OX=192222 GN=cmeA PE=3 SV=1	11	40.1
5145.3	4688.8	4177.4	438.4	426.5	393.5	4670.5	419.467	0.0898119	0.000109552	Q0P8R4	Putative periplasmic protein OS=Campylobacter jejuni subsp. jejuni serotype O:2 (strain ATCC 700819 / NCTC 11168) OX=192222 GN=Cj1345c PE=4 SV=1	18	52.5
1324.9	1703.3	1681.4	8100.8	7974.8	4321	1569.87	6798.87	4.33086	0.0137152	Q0PC89	Putative cytochrome C OS=Campylobacter jejuni subsp. jejuni serotype O:2 (strain ATCC 700819 / NCTC 11168) OX=192222 GN=Cj0037c PE=4 SV=1	20	38.8
2602.7	2038.7	1788.6	1075	1272.9	951.7	2143.33	1099.87	0.513157	0.0156073	Q0PBD8	Putative glutathionylspermidine synthase OS=Campylobacter jejuni subsp. jejuni serotype O:2 (strain ATCC 700819 / NCTC 11168) OX=192222 GN=Cj0372 PE=4 SV=1	12	44.6
2910.6	3712	3384.7	3635.5	3686.4	6001.6	3335.77	4441.17	1.33138	0.246161	Q9PMU0	Polyphosphate kinase OS=Campylobacter jejuni subsp. jejuni serotype O:2 (strain ATCC 700819 / NCTC 11168) OX=192222 GN=ppk PE=3 SV=1	22	80.4
2048.5	2025.9	1894.2	1711.6	1787.1	1231.9	1989.53	1576.87	0.792581	0.0840746	Q0PBJ3	Chorismate mutase/prephenate dehydratase OS=Campylobacter jejuni subsp. jejuni serotype O:2 (strain ATCC 700819 / NCTC 11168) OX=192222 GN=pheA PE=4 SV=1	11	40.5
1198.3	1970.1	2398	1576.3	1662.6	1332	1855.47	1523.63	0.821159	0.414387	Q46121	DNA-binding protein HU OS=Campylobacter jejuni subsp. jejuni serotype O:2 (strain ATCC 700819 / NCTC 11168) OX=192222 GN=hup PE=1 SV=1	10	10.3
2349.7	2224.7	2034.2	1778.3	1923.3	1549.2	2202.87	1750.27	0.79454	0.0335761	Q9PMG8	Carbamoyl-phosphate synthase small chain OS=Campylobacter jejuni subsp. jejuni serotype O:2 (strain ATCC 700819 / NCTC 11168) OX=192222 GN=carA PE=3 SV=1	14	42.1
242.5	374.1	437	3716.6	3973.8	3016.4	351.2	3568.93	10.1621	0.000384215	Q0P8I6	GDP-L-fucose synthase OS=Campylobacter jejuni subsp. jejuni serotype O:2 (strain ATCC 700819 / NCTC 11168) OX=192222 GN=fcl PE=3 SV=1	16	39.4
3001.1	2721.4	2566.9	2047.4	2090.9	1447.9	2763.13	1862.07	0.673897	0.0207671	Q0P9W9	Ribosome-binding ATPase YchF OS=Campylobacter jejuni subsp. jejuni serotype O:2 (strain ATCC 700819 / NCTC 11168) OX=192222 GN=ychF PE=3 SV=1	13	40.6
2370.3	2343.1	2031.1	1327.3	1450.3	1132.3	2248.17	1303.3	0.579717	0.00271011	Q0P961	Putative dihydroorotase OS=Campylobacter jejuni subsp. jejuni serotype O:2 (strain ATCC 700819 / NCTC 11168) OX=192222 GN=pyrC2 PE=4 SV=1	15	43.9
1038.6	1320.1	1383.5	1208.8	1454.6	874.2	1247.4	1179.2	0.945326	0.748838	Q0PBE5	Outer membrane channel protein CmeC (Multidrug efflux system CmeABC) OS=Campylobacter jejuni subsp. jejuni serotype O:2 (strain ATCC 700819 / NCTC 11168) OX=192222 GN=cmeC PE=3 SV=1	16	55.4
2710.1	2559.3	2533.3	2101.7	2335.5	1774.2	2600.9	2070.47	0.796058	0.0367021	Q9PII2	Histidinol-phosphate aminotransferase OS=Campylobacter jejuni subsp. jejuni serotype O:2 (strain ATCC 700819 / NCTC 11168) OX=192222 GN=hisC PE=1 SV=1	15	41.3
2733.3	2650.8	2767.9	1898.2	1993.1	1348	2717.33	1746.43	0.642701	0.00892025	Q0P967	Bipartate energy taxis response protein cetB OS=Campylobacter jejuni subsp. jejuni serotype O:2 (strain ATCC 700819 / NCTC 11168) OX=192222 GN=cetB PE=4 SV=1	13	19.3
7040.8	5678.3	6196.8	3686	3642.7	2752.2	6305.3	3360.3	0.532933	0.00416202	Q0PC62	Uncharacterized protein OS=Campylobacter jejuni subsp. jejuni serotype O:2 (strain ATCC 700819 / NCTC 11168) OX=192222 GN=Cj0073c PE=4 SV=1	18	24.6
1587.2	1640.5	1614.5	2854.7	3366.5	2459.8	1614.07	2893.67	1.79278	0.00823785	Q0P8B0	Sulfur carrier protein FdhD OS=Campylobacter jejuni subsp. jejuni serotype O:2 (strain ATCC 700819 / NCTC 11168) OX=192222 GN=fdhD PE=3 SV=1	15	28.6
3576.3	3413.2	3111.1	2675.6	3074.4	2738.1	3366.87	2829.37	0.840356	0.0432864	Q9PI33	50S ribosomal protein L10 OS=Campylobacter jejuni subsp. jejuni serotype O:2 (strain ATCC 700819 / NCTC 11168) OX=192222 GN=rplJ PE=3 SV=1	9	17.7
3920.4	4295.3	4208.3	3250.9	3188.5	2675.6	4141.33	3038.33	0.733661	0.00679193	Q0PAI3	Cell division protein FtsZ OS=Campylobacter jejuni subsp. jejuni serotype O:2 (strain ATCC 700819 / NCTC 11168) OX=192222 GN=ftsZ PE=3 SV=1	18	39.3
2904.6	1929.3	4600.4	3208.5	3485.5	2079.5	3144.77	2924.5	0.929958	0.816914	Q9PI17	30S ribosomal protein S7 OS=Campylobacter jejuni subsp. jejuni serotype O:2 (strain ATCC 700819 / NCTC 11168) OX=192222 GN=rpsG PE=3 SV=1	13	17.7
3533.7	3796.7	3326.3	2242.7	1249.7	1596.7	3552.23	1696.37	0.477549	0.00445696	O52908	Flagellar biosynthesis protein FlhF OS=Campylobacter jejuni subsp. jejuni serotype O:2 (strain ATCC 700819 / NCTC 11168) OX=192222 GN=flhF PE=3 SV=2	16	55.3
3096.7	2801.6	2691.8	2488.5	2653.3	1921.6	2863.37	2354.47	0.822272	0.114019	Q9PHU4	3,4-dihydroxy-2-butanone 4-phosphate synthase OS=Campylobacter jejuni subsp. jejuni serotype O:2 (strain ATCC 700819 / NCTC 11168) OX=192222 GN=ribB PE=3 SV=1	15	37.9
3620	5774.6	5854.8	3250	3563.9	2689.5	5083.13	3167.8	0.623198	0.0689201	Q0P970	Ubiquinol-cytochrome c reductase iron-sulfur subunit OS=Campylobacter jejuni subsp. jejuni serotype O:2 (strain ATCC 700819 / NCTC 11168) OX=192222 GN=petA PE=4 SV=1	12	18.1
3588	3072.5	3065.6	2439.5	2504.4	1951.7	3242.03	2298.53	0.708979	0.0184503	Q0PB50	Zinc protease-like protein OS=Campylobacter jejuni subsp. jejuni serotype O:2 (strain ATCC 700819 / NCTC 11168) OX=192222 GN=Cj0463 PE=4 SV=1	21	46.8
1106.8	1344	1662.5	1825.3	1854.1	3642.4	1371.1	2440.6	1.78003	0.160729	Q0P9G9	Transcription-repair-coupling factor OS=Campylobacter jejuni subsp. jejuni serotype O:2 (strain ATCC 700819 / NCTC 11168) OX=192222 GN=mfd PE=3 SV=1	16	112.6
1346.6	1228	1373.3	1050.9	1058.6	726.6	1315.97	945.367	0.718382	0.0349748	Q0PC22	Peptidyl-prolyl cis-trans isomerase OS=Campylobacter jejuni subsp. jejuni serotype O:2 (strain ATCC 700819 / NCTC 11168) OX=192222 GN=slyD PE=3 SV=1	9	20.1
5311.8	3090.4	5976.4	5580.9	5363	2636.4	4792.87	4526.77	0.94448	0.846404	Q9PM81	30S ribosomal protein S4 OS=Campylobacter jejuni subsp. jejuni serotype O:2 (strain ATCC 700819 / NCTC 11168) OX=192222 GN=rpsD PE=3 SV=1	18	23.9
1630.1	1482.2	1403.3	1513.6	1501.4	1212.9	1505.2	1409.3	0.936288	0.464218	O69290	UDP-N-acetylmuramoyl-L-alanyl-D-glutamate--2,6-diaminopimelate ligase OS=Campylobacter jejuni subsp. jejuni serotype O:2 (strain ATCC 700819 / NCTC 11168) OX=192222 GN=murE PE=3 SV=2	14	47.7
1829.1	2430.3	2293.7	2139	2226.7	1725.1	2184.37	2030.27	0.929453	0.553895	Q0P943	Putative glycolate oxidase subunit D OS=Campylobacter jejuni subsp. jejuni serotype O:2 (strain ATCC 700819 / NCTC 11168) OX=192222 GN=glcD PE=4 SV=1	17	50.6
1646.4	1756.1	1839.8	1367	1644.9	1141.2	1747.43	1384.37	0.792229	0.0805611	Q0PA50	Fructose-1,6-bisphosphatase class 1 OS=Campylobacter jejuni subsp. jejuni serotype O:2 (strain ATCC 700819 / NCTC 11168) OX=192222 GN=fbp PE=3 SV=1	15	31.6
710.3	765.6	1294.3	901.2	1022.6	855.8	923.4	926.533	1.00339	0.987804	Q0PC92	Putative periplasmic protein OS=Campylobacter jejuni subsp. jejuni serotype O:2 (strain ATCC 700819 / NCTC 11168) OX=192222 GN=Cj0034c PE=4 SV=1	11	26.4
2390	1890.1	1442.3	1381.7	1428.7	959.7	1907.47	1256.7	0.658832	0.105091	Q0P8A8	Putative formate dehydrogenase iron-sulfur subunit OS=Campylobacter jejuni subsp. jejuni serotype O:2 (strain ATCC 700819 / NCTC 11168) OX=192222 GN=fdhB PE=4 SV=1	12	23.7
4731.8	4310.9	4103.7	4061.6	4328.3	3178.4	4382.13	3856.1	0.87996	0.252314	Q0P8W8	Possible periplasmic protein OS=Campylobacter jejuni subsp. jejuni serotype O:2 (strain ATCC 700819 / NCTC 11168) OX=192222 GN=Cj1289 PE=1 SV=1	14	31
2090.8	1315.7	2706.2	2333.2	2453.6	1380.5	2037.57	2055.77	1.00893	0.974073	Q9PLX1	50S ribosomal protein L3 OS=Campylobacter jejuni subsp. jejuni serotype O:2 (strain ATCC 700819 / NCTC 11168) OX=192222 GN=rplC PE=3 SV=1	12	20.7
2849	3614.9	2940.2	3446.5	3391.1	4165.6	3134.7	3667.73	1.17004	0.199547	Q9PNR1	Elongation factor 4 OS=Campylobacter jejuni subsp. jejuni serotype O:2 (strain ATCC 700819 / NCTC 11168) OX=192222 GN=lepA PE=3 SV=1	17	66.5
2081.9	2043.7	1951.5	2744.5	2919.5	2292.9	2025.7	2652.3	1.30933	0.030304	Q9PM78	ATP phosphoribosyltransferase OS=Campylobacter jejuni subsp. jejuni serotype O:2 (strain ATCC 700819 / NCTC 11168) OX=192222 GN=hisG PE=3 SV=1	13	33.6
2975.7	3714.1	3988.1	3337.9	3952.8	2809.8	3559.3	3366.83	0.945926	0.689449	Q9PJ20	ATP synthase gamma chain OS=Campylobacter jejuni subsp. jejuni serotype O:2 (strain ATCC 700819 / NCTC 11168) OX=192222 GN=atpG PE=3 SV=1	15	33.6
1830.5	1914.3	1929.5	1486.5	1666	1290.4	1891.43	1480.97	0.782986	0.0219517	Q0PA83	Putative oxidoreductase OS=Campylobacter jejuni subsp. jejuni serotype O:2 (strain ATCC 700819 / NCTC 11168) OX=192222 GN=Cj0807 PE=4 SV=1	12	28.1
4813.3	4669.6	6907.9	6475.5	5389.2	4847.7	5463.6	5570.8	1.01962	0.907596	Q9PN86	Ribonuclease Y OS=Campylobacter jejuni subsp. jejuni serotype O:2 (strain ATCC 700819 / NCTC 11168) OX=192222 GN=rny PE=3 SV=1	18	58
3448.3	2788.9	4428	1723.6	1892.7	1080.3	3555.07	1565.53	0.440367	0.0207013	Q46125	Probable histidine-binding protein OS=Campylobacter jejuni subsp. jejuni serotype O:2 (strain ATCC 700819 / NCTC 11168) OX=192222 GN=hisJ PE=1 SV=1	14	28.5
1622.3	2494.7	3531.8	1655.2	2156.7	1368.2	2549.6	1726.7	0.677243	0.24086	Q0PC24	Peptidoglycan-associated protein OS=Campylobacter jejuni subsp. jejuni serotype O:2 (strain ATCC 700819 / NCTC 11168) OX=192222 GN=pal PE=3 SV=1	7	17.8
3562.4	3151.1	2999.4	4037.7	4134.3	3190.6	3237.63	3787.53	1.16985	0.184886	Q0P9K4	Succinyl-diaminopimelate desuccinylase OS=Campylobacter jejuni subsp. jejuni serotype O:2 (strain ATCC 700819 / NCTC 11168) OX=192222 GN=dapE PE=3 SV=1	17	40.4
1674	1420.2	1119	1425.2	860.7	1666.3	1404.4	1317.4	0.938052	0.777353	Q9PHW6	Flagellar hook-associated protein 2 OS=Campylobacter jejuni subsp. jejuni serotype O:2 (strain ATCC 700819 / NCTC 11168) OX=192222 GN=fliD PE=3 SV=1	13	69.7
3709.4	3493.7	3426.9	1689.3	1843.3	1524.1	3543.33	1685.57	0.475701	0.000121402	Q0P8I9	Putative D-glycero-D-manno-heptose 7-phosphate kinase OS=Campylobacter jejuni subsp. jejuni serotype O:2 (strain ATCC 700819 / NCTC 11168) OX=192222 GN=hddA PE=1 SV=1	16	38.1
1430.7	1353.6	1371.8	2315.6	2447.4	2447.6	1385.37	2403.53	1.73494	3.36475e-05	Q46104	Argininosuccinate lyase OS=Campylobacter jejuni subsp. jejuni serotype O:2 (strain ATCC 700819 / NCTC 11168) OX=192222 GN=argH PE=3 SV=2	14	51.6
5423.1	5074.1	4139.5	1704.4	1622.1	1284.6	4878.9	1537.03	0.315037	0.00116706	Q9PMQ5	Phosphoglycerate kinase OS=Campylobacter jejuni subsp. jejuni serotype O:2 (strain ATCC 700819 / NCTC 11168) OX=192222 GN=pgk PE=1 SV=1	17	43.6
1737.9	2413.3	2363.3	3146.9	3268.4	2101.4	2171.5	2838.9	1.30735	0.195123	Q0P941	Putative peptidase M23 family protein OS=Campylobacter jejuni subsp. jejuni serotype O:2 (strain ATCC 700819 / NCTC 11168) OX=192222 GN=Cj1215 PE=4 SV=1	13	43.8
2009.2	1937.7	1794.8	1282.2	1310.9	997.6	1913.9	1196.9	0.625372	0.0037297	Q0P9M8	Sigma-54 associated transcriptional activator OS=Campylobacter jejuni subsp. jejuni serotype O:2 (strain ATCC 700819 / NCTC 11168) OX=192222 GN=flgR PE=4 SV=1	16	49.2
1588.2	1852.1	1393.9	2696.4	2717	2015.8	1611.4	2476.4	1.5368	0.0312844	Q9PI32	50S ribosomal protein L7/L12 OS=Campylobacter jejuni subsp. jejuni serotype O:2 (strain ATCC 700819 / NCTC 11168) OX=192222 GN=rplL PE=3 SV=1	11	13.1
1461.3	1655.6	1694.7	1019.6	1201.9	982.3	1603.87	1067.93	0.665849	0.00565223	Q9PIH1	3-oxoacyl-[acyl-carrier-protein] synthase 3 OS=Campylobacter jejuni subsp. jejuni serotype O:2 (strain ATCC 700819 / NCTC 11168) OX=192222 GN=fabH PE=3 SV=1	12	35.1
1483.7	1463.9	1438.4	1071.4	1005.8	1122.1	1462	1066.43	0.729435	0.000395244	Q0P8N2	Putative ferredoxin OS=Campylobacter jejuni subsp. jejuni serotype O:2 (strain ATCC 700819 / NCTC 11168) OX=192222 GN=Cj1377c PE=4 SV=1	14	63
4902.9	3373.5	3609.3	2242.4	2246.3	1880	3961.9	2122.9	0.535829	0.0199826	Q0P880	MdaB protein homolog OS=Campylobacter jejuni subsp. jejuni serotype O:2 (strain ATCC 700819 / NCTC 11168) OX=192222 GN=Cj1545c PE=4 SV=1	11	22.2
1620.8	1805.3	1845.6	1553.2	1202.5	1312.3	1757.23	1356	0.771668	0.0322445	Q0P8U1	Pseudaminic acid biosynthesis PseA protein OS=Campylobacter jejuni subsp. jejuni serotype O:2 (strain ATCC 700819 / NCTC 11168) OX=192222 GN=pseA PE=4 SV=1	13	43.7
2012.9	2410.4	2137.9	1845.4	1896.3	1870.1	2187.07	1870.6	0.855301	0.0554687	Q0PAU3	Acetolactate synthase OS=Campylobacter jejuni subsp. jejuni serotype O:2 (strain ATCC 700819 / NCTC 11168) OX=192222 GN=ilvI PE=3 SV=1	15	62.9
2474.4	3239.8	2932.4	2192.2	1948.3	3780.4	2882.2	2640.3	0.916071	0.714541	Q0PB99	Putative ATP/GTP binding protein OS=Campylobacter jejuni subsp. jejuni serotype O:2 (strain ATCC 700819 / NCTC 11168) OX=192222 GN=Cj0411 PE=4 SV=1	14	84.5
2207.3	2261.2	2374.2	4129.2	4354.4	3053.3	2280.9	3845.63	1.68602	0.0180143	Q0P823	2,3,4,5-tetrahydropyridine-2,6-dicarboxylate N-succinyltransferase OS=Campylobacter jejuni subsp. jejuni serotype O:2 (strain ATCC 700819 / NCTC 11168) OX=192222 GN=dapD PE=1 SV=1	14	42.3
2835.5	2061.2	2082.8	1782.1	1914.1	1643.5	2326.5	1779.9	0.765055	0.109364	Q0P7Q6	Putative periplasmic protein OS=Campylobacter jejuni subsp. jejuni serotype O:2 (strain ATCC 700819 / NCTC 11168) OX=192222 GN=Cj1725 PE=4 SV=1	9	21.2
6051.3	5979.8	5853.5	4729.7	4668.4	4157.6	5961.53	4518.57	0.757954	0.00162375	Q0P9S2	Putative peptidase OS=Campylobacter jejuni subsp. jejuni serotype O:2 (strain ATCC 700819 / NCTC 11168) OX=192222 GN=Cj0980 PE=4 SV=1	14	47.4
947.7	1130.2	1120.5	3569.7	4008.7	2585.6	1066.13	3388	3.17784	0.00545379	Q0PAG4	5-hydroxyisourate hydrolase OS=Campylobacter jejuni subsp. jejuni serotype O:2 (strain ATCC 700819 / NCTC 11168) OX=192222 GN=Cj0715 PE=3 SV=1	13	15.9
1412	1554.9	1372	3365.3	2668.6	1952.6	1446.3	2662.17	1.84067	0.0417983	Q0PBF1	Putative cytochrome C551 peroxidase OS=Campylobacter jejuni subsp. jejuni serotype O:2 (strain ATCC 700819 / NCTC 11168) OX=192222 GN=Cj0358 PE=4 SV=1	15	36.8
5052.7	3872.3	5229.4	3083.6	2845.3	2105.6	4718.13	2678.17	0.567633	0.0169679	Q0PC60	Putative oxidoreductase iron-sulfur subunit OS=Campylobacter jejuni subsp. jejuni serotype O:2 (strain ATCC 700819 / NCTC 11168) OX=192222 GN=Cj0075c PE=4 SV=1	13	27.9
283.9	406	576.3	1156.4	1202.4	2143.5	422.067	1500.77	3.55576	0.0315856	Q0P9K1	Restriction modification enzyme OS=Campylobacter jejuni subsp. jejuni serotype O:2 (strain ATCC 700819 / NCTC 11168) OX=192222 GN=cjeI PE=4 SV=1	16	156.5
1822	1780.7	1830.1	2777.5	2983.8	2673.3	1810.93	2811.53	1.55253	0.000414454	Q0P8P1	Aminodeoxyfutalosine synthase OS=Campylobacter jejuni subsp. jejuni serotype O:2 (strain ATCC 700819 / NCTC 11168) OX=192222 GN=mqnE PE=3 SV=1	14	41.3
3042.2	3066.4	3145.7	1363.5	1201.3	989.8	3084.77	1184.87	0.384103	7.23621e-05	Q0P8W4	UDP-N-acetylglucosamine 4,6-dehydratase (inverting) OS=Campylobacter jejuni subsp. jejuni serotype O:2 (strain ATCC 700819 / NCTC 11168) OX=192222 GN=pseB PE=1 SV=1	14	37.3
2114	1997.5	2218.9	1236.7	1397.5	956.4	2110.13	1196.87	0.5672	0.00315522	Q0PBY6	Putative periplasmic protein OS=Campylobacter jejuni subsp. jejuni serotype O:2 (strain ATCC 700819 / NCTC 11168) OX=192222 GN=Cj0151c PE=4 SV=1	13	30.5
1336.1	1342.2	1906.4	2634.8	2766.6	2067.1	1528.23	2489.5	1.62901	0.0282835	Q0PC06	Putative peptidase M23 family protein OS=Campylobacter jejuni subsp. jejuni serotype O:2 (strain ATCC 700819 / NCTC 11168) OX=192222 GN=Cj0131 PE=4 SV=1	15	51.7
1799.8	1928.8	2242.8	846	804.8	788.8	1990.47	813.2	0.408547	0.000890314	Q0PBY8	Homoserine dehydrogenase OS=Campylobacter jejuni subsp. jejuni serotype O:2 (strain ATCC 700819 / NCTC 11168) OX=192222 GN=hom PE=3 SV=1	12	45.9
1480.6	1563.1	1745.7	1150.8	1229.7	946.1	1596.47	1108.87	0.694576	0.0133517	Q0PC10	Acetyl-coenzyme A carboxylase carboxyl transferase subunit beta OS=Campylobacter jejuni subsp. jejuni serotype O:2 (strain ATCC 700819 / NCTC 11168) OX=192222 GN=accD PE=1 SV=1	12	30.9
2263.3	2139.8	1980.7	1539.7	1560.2	1354.1	2127.93	1484.67	0.697704	0.00357402	Q0P9T5	Putative periplasmic protein OS=Campylobacter jejuni subsp. jejuni serotype O:2 (strain ATCC 700819 / NCTC 11168) OX=192222 GN=Cj0964 PE=4 SV=1	13	45
1285.7	1384.4	1662.9	812.4	898.4	681.2	1444.33	797.333	0.552042	0.00748915	Q0PA86	Dihydroorotate dehydrogenase (quinone) OS=Campylobacter jejuni subsp. jejuni serotype O:2 (strain ATCC 700819 / NCTC 11168) OX=192222 GN=pyrD PE=3 SV=1	12	39
328.5	384.4	497.4	3611.2	2881.7	4132.2	403.433	3541.7	8.7789	0.00101654	Q0P8H6	Putative sugar transferase OS=Campylobacter jejuni subsp. jejuni serotype O:2 (strain ATCC 700819 / NCTC 11168) OX=192222 GN=Cj1438c PE=4 SV=1	16	92.4
1355.6	1680.6	1902.6	1563.3	1725.9	1223	1646.27	1504.07	0.913623	0.548423	Q0PAB6	Methionine import ATP-binding protein MetN OS=Campylobacter jejuni subsp. jejuni serotype O:2 (strain ATCC 700819 / NCTC 11168) OX=192222 GN=metN PE=3 SV=1	11	38
1678.9	1800.7	1730.4	2899.5	3194.7	2357.8	1736.67	2817.33	1.62226	0.0120174	Q0PAM5	Two-component response regulator OS=Campylobacter jejuni subsp. jejuni serotype O:2 (strain ATCC 700819 / NCTC 11168) OX=192222 GN=cbrR PE=4 SV=1	13	46.6
2757.3	2090	3609.5	2612.2	2839.6	1765.3	2818.93	2405.7	0.853408	0.492689	Q0P7T9	50S ribosomal protein L6 OS=Campylobacter jejuni subsp. jejuni serotype O:2 (strain ATCC 700819 / NCTC 11168) OX=192222 GN=rplF PE=3 SV=1	14	19.6
2235.4	1627	1595.9	926.2	1032.2	945.9	1819.43	968.1	0.532089	0.0155991	Q0PAW2	Uncharacterized protein OS=Campylobacter jejuni subsp. jejuni serotype O:2 (strain ATCC 700819 / NCTC 11168) OX=192222 GN=Cj0554 PE=4 SV=1	13	38.8
2987	2834.5	3128.3	1916.5	2170.5	1817	2983.27	1968	0.65968	0.00168191	Q0P7R1	Uncharacterized protein OS=Campylobacter jejuni subsp. jejuni serotype O:2 (strain ATCC 700819 / NCTC 11168) OX=192222 GN=Cj1720 PE=4 SV=1	15	23.8
3215.5	3123.7	3037.6	2748	3158.1	2172.1	3125.6	2692.73	0.861509	0.210515	Q9PHW9	Porphobilinogen deaminase OS=Campylobacter jejuni subsp. jejuni serotype O:2 (strain ATCC 700819 / NCTC 11168) OX=192222 GN=hemC PE=3 SV=1	14	34
1707	1649.2	1641.6	1245.1	1330	1094.6	1665.93	1223.23	0.734263	0.0035234	Q9PII5	Diaminopimelate decarboxylase OS=Campylobacter jejuni subsp. jejuni serotype O:2 (strain ATCC 700819 / NCTC 11168) OX=192222 GN=lysA PE=3 SV=1	10	45.3
1493.2	1498.3	1867.3	1702.9	1559.9	1154.1	1619.6	1472.3	0.909052	0.51373	Q0PBA4	Putative lipoprotein OS=Campylobacter jejuni subsp. jejuni serotype O:2 (strain ATCC 700819 / NCTC 11168) OX=192222 GN=Cj0406c PE=4 SV=1	13	33.1
2436.2	2198.8	2069.5	2489.3	2659.3	2043.1	2234.83	2397.23	1.07267	0.487929	Q9PP78	Glutamate--tRNA ligase 1 OS=Campylobacter jejuni subsp. jejuni serotype O:2 (strain ATCC 700819 / NCTC 11168) OX=192222 GN=gltX1 PE=3 SV=1	16	50.2
3790.2	3546	3624.2	2926.3	3001.2	2001.2	3653.47	2642.9	0.723395	0.0374165	Q0P927	Putative curved-DNA binding protein OS=Campylobacter jejuni subsp. jejuni serotype O:2 (strain ATCC 700819 / NCTC 11168) OX=192222 GN=cbpA PE=4 SV=1	14	33.3
2986.2	3292.6	2940.8	2058.7	2242.5	1548.5	3073.2	1949.9	0.634485	0.00879683	Q0P9N4	Branched-chain amino-acid ABC transport system,periplasmic binding protein OS=Campylobacter jejuni subsp. jejuni serotype O:2 (strain ATCC 700819 / NCTC 11168) OX=192222 GN=livK PE=4 SV=1	10	39.7
2778.3	3240	3451.7	1749.4	1324.8	1241.1	3156.67	1438.43	0.455681	0.00247443	Q0PA57	Putative oxidoreductase OS=Campylobacter jejuni subsp. jejuni serotype O:2 (strain ATCC 700819 / NCTC 11168) OX=192222 GN=Cj0833c PE=3 SV=1	11	28
2133.4	2023.7	1880.9	1721.7	1534.8	1312.1	2012.67	1522.87	0.756641	0.024446	Q0PCA5	Cytochrome C551 peroxidase OS=Campylobacter jejuni subsp. jejuni serotype O:2 (strain ATCC 700819 / NCTC 11168) OX=192222 GN=Cj0020c PE=4 SV=1	13	34.3
938.1	940.6	789	2167	2867.8	1921.8	889.233	2318.87	2.60771	0.00766953	Q9PIK1	3-methyl-2-oxobutanoate hydroxymethyltransferase OS=Campylobacter jejuni subsp. jejuni serotype O:2 (strain ATCC 700819 / NCTC 11168) OX=192222 GN=panB PE=3 SV=1	12	30.2
1864.7	1679	2085.1	1023.7	1035.5	669.7	1876.27	909.633	0.48481	0.00451183	Q9PNJ6	Aspartate carbamoyltransferase OS=Campylobacter jejuni subsp. jejuni serotype O:2 (strain ATCC 700819 / NCTC 11168) OX=192222 GN=pyrB PE=3 SV=1	10	33.1
4780.4	4471	4037.2	4808.5	5331.6	3638.4	4429.53	4592.83	1.03687	0.779372	Q9PNC3	Probable transcriptional regulatory protein Cj1172c OS=Campylobacter jejuni subsp. jejuni serotype O:2 (strain ATCC 700819 / NCTC 11168) OX=192222 GN=Cj1172c PE=3 SV=1	12	25.8
3084.4	2436.4	3330.5	2672.4	3006.3	2031.6	2950.43	2570.1	0.871092	0.385788	Q9PLY8	30S ribosomal protein S5 OS=Campylobacter jejuni subsp. jejuni serotype O:2 (strain ATCC 700819 / NCTC 11168) OX=192222 GN=rpsE PE=3 SV=1	12	15.8
1416.1	1410.7	1592.2	1141	1199.9	865	1473	1068.63	0.725481	0.0274758	Q0PAP2	Hydrogenase maturation factor OS=Campylobacter jejuni subsp. jejuni serotype O:2 (strain ATCC 700819 / NCTC 11168) OX=192222 GN=hypD PE=3 SV=1	15	40.2
1240.1	1493.7	1612.3	1511.3	1713.3	1204.9	1448.7	1476.5	1.01919	0.887281	Q0P929	Putative two-component regulator OS=Campylobacter jejuni subsp. jejuni serotype O:2 (strain ATCC 700819 / NCTC 11168) OX=192222 GN=Cj1227c PE=4 SV=1	10	25.5
3740.8	2782.2	4803.9	3379.4	3704.3	2252.3	3775.63	3112	0.824233	0.415356	Q0P7T4	50S ribosomal protein L14 OS=Campylobacter jejuni subsp. jejuni serotype O:2 (strain ATCC 700819 / NCTC 11168) OX=192222 GN=rplN PE=3 SV=1	16	13.3
1435.5	1542.6	1897.8	1010.2	1044	1003	1625.3	1019.07	0.627002	0.012433	Q0P8D0	Cbb3-type cytochrome c oxidase subunit OS=Campylobacter jejuni subsp. jejuni serotype O:2 (strain ATCC 700819 / NCTC 11168) OX=192222 GN=ccoP PE=3 SV=1	10	31.1
3489.3	3244.6	3313	3177.5	3658.1	2809.8	3348.97	3215.13	0.960037	0.628994	Q9PLX0	30S ribosomal protein S10 OS=Campylobacter jejuni subsp. jejuni serotype O:2 (strain ATCC 700819 / NCTC 11168) OX=192222 GN=rpsJ PE=3 SV=1	9	11.7
3287.1	3534.2	4126.4	2107.3	2158.9	1735.2	3649.23	2000.47	0.548188	0.00429741	Q0P851	NADH-quinone oxidoreductase OS=Campylobacter jejuni subsp. jejuni serotype O:2 (strain ATCC 700819 / NCTC 11168) OX=192222 GN=nuoC PE=3 SV=1	13	31.4
2545.1	2464.8	2427.1	2039.9	2082.8	1720.6	2479	1947.77	0.785707	0.0112659	Q0PB51	Cyclic dehypoxanthine futalosine synthase OS=Campylobacter jejuni subsp. jejuni serotype O:2 (strain ATCC 700819 / NCTC 11168) OX=192222 GN=mqnC PE=3 SV=1	13	39.7
2234	2815.6	2774.4	2957.6	2941.4	2695.1	2608	2864.7	1.09843	0.280173	Q9PNN7	UDP-N-acetylmuramate--L-alanine ligase OS=Campylobacter jejuni subsp. jejuni serotype O:2 (strain ATCC 700819 / NCTC 11168) OX=192222 GN=murC PE=3 SV=1	14	48.3
4663.4	3618	3756	3616.8	4140.1	3537.3	4012.47	3764.73	0.938259	0.548513	Q0PBW9	Superoxide dismutase [Fe] OS=Campylobacter jejuni subsp. jejuni serotype O:2 (strain ATCC 700819 / NCTC 11168) OX=192222 GN=sodB PE=3 SV=1	12	24.8
1988.5	1893.1	1992.7	1723.9	1839.8	1513.5	1958.1	1692.4	0.864307	0.0579668	Q0PAP1	Hydrogenase isoenzymes formation protein OS=Campylobacter jejuni subsp. jejuni serotype O:2 (strain ATCC 700819 / NCTC 11168) OX=192222 GN=hypE PE=4 SV=1	14	35.6
1985.8	1467.2	1541.6	1268.1	1379.9	1019.4	1664.87	1222.47	0.734273	0.0845369	Q0P8C2	Uncharacterized protein OS=Campylobacter jejuni subsp. jejuni serotype O:2 (strain ATCC 700819 / NCTC 11168) OX=192222 GN=Cj1495c PE=4 SV=1	11	22
1739.9	1615.7	1470.5	1271.2	1360.5	1046.2	1608.7	1225.97	0.762085	0.034659	Q0P8A0	Putative molybdopterin biosynthesis protein OS=Campylobacter jejuni subsp. jejuni serotype O:2 (strain ATCC 700819 / NCTC 11168) OX=192222 GN=moeA2 PE=4 SV=1	13	44.1
1068.1	1033.9	1103.4	1203.8	1294.3	982.1	1068.47	1160.07	1.08573	0.389022	Q9PNP6	Thiazole synthase OS=Campylobacter jejuni subsp. jejuni serotype O:2 (strain ATCC 700819 / NCTC 11168) OX=192222 GN=thiG PE=3 SV=1	12	27.6
610.1	600.8	715.7	500.9	519.8	522.3	642.2	514.333	0.800893	0.0269472	O69302	Single-stranded DNA-binding protein OS=Campylobacter jejuni subsp. jejuni serotype O:2 (strain ATCC 700819 / NCTC 11168) OX=192222 GN=ssb PE=3 SV=2	7	20.7
1264.7	1056.8	1087.7	423.8	407	361.7	1136.4	397.5	0.349789	0.000392628	Q0P882	Putative allophanate hydrolase subunit 2 OS=Campylobacter jejuni subsp. jejuni serotype O:2 (strain ATCC 700819 / NCTC 11168) OX=192222 GN=Cj1543 PE=4 SV=1	12	35.5
784.2	826.9	874.9	720	754.1	675.8	828.667	716.633	0.864803	0.0318533	Q0P999	DNA polymerase III subunit gamma/tau OS=Campylobacter jejuni subsp. jejuni serotype O:2 (strain ATCC 700819 / NCTC 11168) OX=192222 GN=dnaX PE=3 SV=1	13	57.9
1337	1397.8	1580.6	993.2	1013.9	804.8	1438.47	937.3	0.651597	0.00714607	Q9PIS0	N-acetyl-gamma-glutamyl-phosphate reductase OS=Campylobacter jejuni subsp. jejuni serotype O:2 (strain ATCC 700819 / NCTC 11168) OX=192222 GN=argC PE=3 SV=1	12	38.9
3399.5	2656.5	3161.7	1945.2	2449	1626.8	3072.57	2007	0.6532	0.0303851	Q0P815	Putative pyridoxamine 5'-phosphate oxidase OS=Campylobacter jejuni subsp. jejuni serotype O:2 (strain ATCC 700819 / NCTC 11168) OX=192222 GN=Cj1613c PE=4 SV=1	12	28.7
1973.6	2101.6	2240.9	982.8	1026.6	867.1	2105.37	958.833	0.455423	0.00022521	Q9PHY2	Probable malate dehydrogenase OS=Campylobacter jejuni subsp. jejuni serotype O:2 (strain ATCC 700819 / NCTC 11168) OX=192222 GN=mdh PE=3 SV=1	9	33.5
1525.1	1538	1817.4	1996.4	1896.6	2661.7	1626.83	2184.9	1.34304	0.0968984	Q0PAR9	Putative membrane protein OS=Campylobacter jejuni subsp. jejuni serotype O:2 (strain ATCC 700819 / NCTC 11168) OX=192222 GN=Cj0598 PE=3 SV=1	13	55.6
456.7	550.1	622.8	3398.2	3739.4	3261.4	543.2	3466.33	6.38132	4.09252e-05	Q6TG09	Bifunctional protein HldE OS=Campylobacter jejuni subsp. jejuni serotype O:2 (strain ATCC 700819 / NCTC 11168) OX=192222 GN=hldE PE=3 SV=2	12	51.2
2204.5	2032.6	1868.2	1777.1	1859.4	1517	2035.1	1717.83	0.844103	0.088695	Q9PIB4	Tryptophan--tRNA ligase OS=Campylobacter jejuni subsp. jejuni serotype O:2 (strain ATCC 700819 / NCTC 11168) OX=192222 GN=trpS PE=1 SV=1	12	36.1
3688.6	2232.4	3359.8	1867.9	2180.9	1270.5	3093.6	1773.1	0.573151	0.062533	Q46106	Bacterial non-heme ferritin OS=Campylobacter jejuni subsp. jejuni serotype O:2 (strain ATCC 700819 / NCTC 11168) OX=192222 GN=ftn PE=1 SV=1	9	19.5
1202.6	1710.1	2526.7	2273.9	1796.4	1991.4	1813.13	2020.57	1.11441	0.639386	Q0P8Y7	N-acetylmuramoyl-L-alanine amidase OS=Campylobacter jejuni subsp. jejuni serotype O:2 (strain ATCC 700819 / NCTC 11168) OX=192222 GN=amiA PE=4 SV=1	15	74.7
994.2	1285.4	1245	676.5	675.9	528.2	1174.87	626.867	0.533564	0.00612715	Q9PP70	Glutamate-1-semialdehyde 2,1-aminomutase OS=Campylobacter jejuni subsp. jejuni serotype O:2 (strain ATCC 700819 / NCTC 11168) OX=192222 GN=hemL PE=3 SV=1	11	46.1
2598.6	3021.1	2489.2	1365.3	1547	1268.1	2702.97	1393.47	0.515532	0.00196111	Q59296	Catalase OS=Campylobacter jejuni subsp. jejuni serotype O:2 (strain ATCC 700819 / NCTC 11168) OX=192222 GN=katA PE=3 SV=1	12	58.4
506	541.4	817.4	550.8	578.3	573.5	621.6	567.533	0.91302	0.613305	Q0P807	Putative periplasmic protein OS=Campylobacter jejuni subsp. jejuni serotype O:2 (strain ATCC 700819 / NCTC 11168) OX=192222 GN=Cj1621 PE=4 SV=1	10	28.3
3043.4	1650.8	3340.1	2431.4	2751.3	1573	2678.1	2251.9	0.840857	0.534854	Q0P8D7	50S ribosomal protein L13 OS=Campylobacter jejuni subsp. jejuni serotype O:2 (strain ATCC 700819 / NCTC 11168) OX=192222 GN=rplM PE=3 SV=1	12	15.7
2076.8	2774.1	2435.3	2284.4	2227.8	2797.8	2428.73	2436.67	1.00327	0.978042	Q0PAX0	Putative 3-octaprenyl-4-hydroxybenzoate carboxy-lyase OS=Campylobacter jejuni subsp. jejuni serotype O:2 (strain ATCC 700819 / NCTC 11168) OX=192222 GN=ubiD PE=3 SV=1	14	69.1
1246.2	1180.4	1270.3	785.4	805	713.9	1232.3	768.1	0.623306	0.000273484	Q9PN07	dCTP deaminase OS=Campylobacter jejuni subsp. jejuni serotype O:2 (strain ATCC 700819 / NCTC 11168) OX=192222 GN=dcd PE=1 SV=1	10	20.7
646.8	666.4	634.7	538.2	566.5	515.7	649.3	540.133	0.83187	0.00326508	Q0P9K8	Thiazole biosynthesis protein ThiH OS=Campylobacter jejuni subsp. jejuni serotype O:2 (strain ATCC 700819 / NCTC 11168) OX=192222 GN=thiH PE=4 SV=1	8	43
1519.1	1181.6	1354.2	762.1	898.3	724.4	1351.63	794.933	0.588128	0.00736987	Q0PC20	Aminodeoxyfutalosine nucleosidase OS=Campylobacter jejuni subsp. jejuni serotype O:2 (strain ATCC 700819 / NCTC 11168) OX=192222 GN=pfs PE=1 SV=1	10	25.2
795.2	759.7	671.4	440.3	377	364.1	742.1	393.8	0.530656	0.00134196	Q0PBI9	Putative flagellar assembly protein OS=Campylobacter jejuni subsp. jejuni serotype O:2 (strain ATCC 700819 / NCTC 11168) OX=192222 GN=fliH PE=4 SV=1	8	31.2
2729.1	2447.3	2670.9	1595.8	1481.3	1282	2615.77	1453.03	0.55549	0.000757794	Q0P8V5	Putative HAD-superfamily phosphatase, subfamily IIIC OS=Campylobacter jejuni subsp. jejuni serotype O:2 (strain ATCC 700819 / NCTC 11168) OX=192222 GN=Cj1302 PE=4 SV=1	13	60.2
622.9	647.1	841.8	947.8	872.7	1416.7	703.933	1079.07	1.53291	0.110771	Q0P9P5	Putative mechanosensitive ion channel family protein OS=Campylobacter jejuni subsp. jejuni serotype O:2 (strain ATCC 700819 / NCTC 11168) OX=192222 GN=Cj1007c PE=4 SV=1	6	60.8
1426.4	1840.6	1750.2	1410.7	1348.3	1215.9	1672.4	1324.97	0.792255	0.065819	Q0PAV4	Replicative DNA helicase OS=Campylobacter jejuni subsp. jejuni serotype O:2 (strain ATCC 700819 / NCTC 11168) OX=192222 GN=dnaB PE=3 SV=1	9	51.8
1374.2	1649.7	1725.1	2078	2355.2	1758.7	1583	2063.97	1.30383	0.0765535	Q0PAP4	Hydrogenase isoenzymes formation protein OS=Campylobacter jejuni subsp. jejuni serotype O:2 (strain ATCC 700819 / NCTC 11168) OX=192222 GN=hypB PE=4 SV=1	11	27.5
1711.1	1643.1	1691.6	1591.7	1717.8	1265.8	1681.93	1525.1	0.906754	0.313588	Q0P896	Phosphoribosylformylglycinamidine cyclo-ligase OS=Campylobacter jejuni subsp. jejuni serotype O:2 (strain ATCC 700819 / NCTC 11168) OX=192222 GN=purM PE=3 SV=1	9	35.6
2679.5	2130.7	2875.3	1683.4	1731.7	1163.8	2561.83	1526.3	0.595784	0.0227442	Q9PJ85	Flavin-dependent thymidylate synthase OS=Campylobacter jejuni subsp. jejuni serotype O:2 (strain ATCC 700819 / NCTC 11168) OX=192222 GN=thyX PE=3 SV=1	9	23.8
1296.8	1150.8	1213.3	696.6	689.8	566.9	1220.3	651.1	0.533557	0.000676035	Q9PPM1	4-hydroxy-3-methylbut-2-en-1-yl diphosphate synthase (flavodoxin) OS=Campylobacter jejuni subsp. jejuni serotype O:2 (strain ATCC 700819 / NCTC 11168) OX=192222 GN=ispG PE=3 SV=1	10	39.3
1835.2	1663.8	2474.6	1860	1688.7	1961.8	1991.2	1836.83	0.922476	0.583621	Q0PB07	Penicillin-binding protein OS=Campylobacter jejuni subsp. jejuni serotype O:2 (strain ATCC 700819 / NCTC 11168) OX=192222 GN=pbpA PE=4 SV=1	13	72.6
886.4	1011.6	973	855.9	814.8	1208.9	957	959.867	1.003	0.983519	Q0PA90	Putative ATPase OS=Campylobacter jejuni subsp. jejuni serotype O:2 (strain ATCC 700819 / NCTC 11168) OX=192222 GN=Cj0800c PE=4 SV=1	10	70.8
2247.9	2722.5	2489.9	1951.1	2166.1	1634.3	2486.77	1917.17	0.770948	0.0509122	Q0PA85	Putative zinc protease OS=Campylobacter jejuni subsp. jejuni serotype O:2 (strain ATCC 700819 / NCTC 11168) OX=192222 GN=Cj0805 PE=3 SV=1	14	48
468.8	471.2	556.8	529.7	544.2	339.7	498.933	471.2	0.944415	0.719559	Q9PN24	Uridylate kinase OS=Campylobacter jejuni subsp. jejuni serotype O:2 (strain ATCC 700819 / NCTC 11168) OX=192222 GN=pyrH PE=3 SV=1	7	26
2363.6	1744.9	2451.2	1965.9	2216.8	1509.3	2186.57	1897.33	0.867723	0.394985	O69301	30S ribosomal protein S18 OS=Campylobacter jejuni subsp. jejuni serotype O:2 (strain ATCC 700819 / NCTC 11168) OX=192222 GN=rpsR PE=3 SV=1	11	10.3
1537.9	1572.5	1439.7	1349.2	1243.9	1104.5	1516.7	1232.53	0.812642	0.0249696	Q0PA47	Putative secreted transglycosylase OS=Campylobacter jejuni subsp. jejuni serotype O:2 (strain ATCC 700819 / NCTC 11168) OX=192222 GN=Cj0843c PE=4 SV=1	13	63.3
1720.4	1865.9	1913.7	1011	1016.4	820.6	1833.33	949.333	0.517818	0.000522286	Q9PM63	Peptide chain release factor 1 OS=Campylobacter jejuni subsp. jejuni serotype O:2 (strain ATCC 700819 / NCTC 11168) OX=192222 GN=prfA PE=3 SV=1	11	39.9
2484.5	2196.4	2356.3	2198.9	2388	1711.7	2345.73	2099.53	0.895043	0.321906	Q0PC21	Malonyl CoA-acyl carrier protein transacylase OS=Campylobacter jejuni subsp. jejuni serotype O:2 (strain ATCC 700819 / NCTC 11168) OX=192222 GN=fabD PE=3 SV=1	10	33.8
2472.2	2875.7	3412	2338.3	2656.2	1543.4	2919.97	2179.3	0.746344	0.158954	P54413	ATP-dependent Clp protease proteolytic subunit OS=Campylobacter jejuni subsp. jejuni serotype O:2 (strain ATCC 700819 / NCTC 11168) OX=192222 GN=clpP PE=3 SV=2	11	21.6
1277	1196	1500.7	1110.3	1108	984.4	1324.57	1067.57	0.805974	0.0622491	Q0PBY5	Putative membrane protein OS=Campylobacter jejuni subsp. jejuni serotype O:2 (strain ATCC 700819 / NCTC 11168) OX=192222 GN=Cj0152c PE=4 SV=1	7	35.5
1568.7	1670.6	1742.2	871.7	917.2	862.2	1660.5	883.7	0.532189	0.000127245	Q9PNX9	tRNA modification GTPase MnmE OS=Campylobacter jejuni subsp. jejuni serotype O:2 (strain ATCC 700819 / NCTC 11168) OX=192222 GN=mnmE PE=3 SV=1	12	49.1
1943.6	2286.1	2034.4	1702.7	1621.8	2108.7	2088.03	1811.07	0.867355	0.203056	Q9PIH8	1-deoxy-D-xylulose-5-phosphate synthase OS=Campylobacter jejuni subsp. jejuni serotype O:2 (strain ATCC 700819 / NCTC 11168) OX=192222 GN=dxs PE=3 SV=1	13	68.3
2934.2	2470.7	2508.7	1911.8	2008.4	1407	2637.87	1775.73	0.67317	0.0224351	Q9PI36	Transcription termination/antitermination protein NusG OS=Campylobacter jejuni subsp. jejuni serotype O:2 (strain ATCC 700819 / NCTC 11168) OX=192222 GN=nusG PE=3 SV=1	14	20.2
3722.6	898.7	2392.9	1398.2	910.1	591.9	2338.07	966.733	0.413476	0.181434	Q9PLX4	50S ribosomal protein L2 OS=Campylobacter jejuni subsp. jejuni serotype O:2 (strain ATCC 700819 / NCTC 11168) OX=192222 GN=rplB PE=3 SV=1	10	30.4
1177	1234.6	1245.9	931	983.1	783.7	1219.17	899.267	0.737608	0.00725499	Q0PAH8	Putative protease OS=Campylobacter jejuni subsp. jejuni serotype O:2 (strain ATCC 700819 / NCTC 11168) OX=192222 GN=Cj0701 PE=4 SV=1	12	47.3
581.1	613.1	687.1	556	537.3	449.4	627.1	514.233	0.820018	0.0679523	P0C632	4-hydroxy-3-methylbut-2-enyl diphosphate reductase OS=Campylobacter jejuni subsp. jejuni serotype O:2 (strain ATCC 700819 / NCTC 11168) OX=192222 GN=ispH PE=3 SV=1	9	31.5
4578.8	3940.3	4348.5	1741.5	2075.7	1358.1	4289.2	1725.1	0.402196	0.000778414	Q0P8Z5	Two-component regulator OS=Campylobacter jejuni subsp. jejuni serotype O:2 (strain ATCC 700819 / NCTC 11168) OX=192222 GN=racR PE=4 SV=1	12	25.4
1793	1795.1	2471	2277.2	2209.4	2645.5	2019.7	2377.37	1.17709	0.245752	Q0P8G9	Capsule polysaccharide export system inner membrane protein OS=Campylobacter jejuni subsp. jejuni serotype O:2 (strain ATCC 700819 / NCTC 11168) OX=192222 GN=kpsE PE=4 SV=1	11	42.5
572.2	614.2	744.1	698.5	519.2	776.4	643.5	664.7	1.03294	0.829171	Q9PNB9	Sec-independent protein translocase protein TatA OS=Campylobacter jejuni subsp. jejuni serotype O:2 (strain ATCC 700819 / NCTC 11168) OX=192222 GN=tatA PE=3 SV=1	5	8.7
1456	1460.8	1543.5	1343.3	1507	1215.9	1486.77	1355.4	0.911643	0.213594	Q9PNT2	3-dehydroquinate synthase OS=Campylobacter jejuni subsp. jejuni serotype O:2 (strain ATCC 700819 / NCTC 11168) OX=192222 GN=aroB PE=3 SV=1	11	39.6
2849.6	3221.1	3166.7	176.2	150.2	256.7	3079.13	194.367	0.0631238	1.78721e-05	Q0P8L8	Adenylosuccinate lyase OS=Campylobacter jejuni subsp. jejuni serotype O:2 (strain ATCC 700819 / NCTC 11168) OX=192222 GN=Cj1394 PE=3 SV=1	10	51.3
1440.2	1839.6	1674.3	1133.7	1231.8	1044.6	1651.37	1136.7	0.688339	0.0157945	Q0PBQ1	Uncharacterized protein OS=Campylobacter jejuni subsp. jejuni serotype O:2 (strain ATCC 700819 / NCTC 11168) OX=192222 GN=Cj0254 PE=4 SV=1	9	44.3
1633.8	1302.2	1424.1	3195.8	3299	2248.5	1453.37	2914.43	2.0053	0.013718	Q0PAX8	OORC subunit of 2-oxoglutarate:acceptor oxidoreductase OS=Campylobacter jejuni subsp. jejuni serotype O:2 (strain ATCC 700819 / NCTC 11168) OX=192222 GN=oorC PE=1 SV=1	9	20.1
2284.8	1946.5	2494.5	1339	1615.4	1125.2	2241.93	1359.87	0.60656	0.0144959	Q9PPF3	Thymidylate kinase OS=Campylobacter jejuni subsp. jejuni serotype O:2 (strain ATCC 700819 / NCTC 11168) OX=192222 GN=tmk PE=3 SV=1	10	22.3
301.7	381.1	402.1	2535.3	3288	3064.9	361.633	2962.73	8.19265	0.000321445	Q0P8I5	Uncharacterized protein OS=Campylobacter jejuni subsp. jejuni serotype O:2 (strain ATCC 700819 / NCTC 11168) OX=192222 GN=Cj1429c PE=4 SV=1	9	35.7
2491.2	2118.8	2322.3	1793.8	2026.7	1398.1	2310.77	1739.53	0.752795	0.0549288	Q9PNU6	Ornithine carbamoyltransferase, anabolic OS=Campylobacter jejuni subsp. jejuni serotype O:2 (strain ATCC 700819 / NCTC 11168) OX=192222 GN=argF PE=1 SV=1	10	35
720.2	840.6	977.6	555.5	602.1	540.9	846.133	566.167	0.669122	0.0216885	Q9PMS2	L-seryl-tRNA(Sec) selenium transferase OS=Campylobacter jejuni subsp. jejuni serotype O:2 (strain ATCC 700819 / NCTC 11168) OX=192222 GN=selA PE=3 SV=1	8	50.6
421.3	430.3	461.8	439.9	421.6	333.3	437.8	398.267	0.9097	0.323347	Q0PCB6	Glutamate synthase (NADPH) small subunit OS=Campylobacter jejuni subsp. jejuni serotype O:2 (strain ATCC 700819 / NCTC 11168) OX=192222 GN=gltD PE=4 SV=1	7	53.3
1274.4	1020.5	804.9	1234.6	1210.2	1014.5	1033.27	1153.1	1.11598	0.475976	Q0PAP6	Uncharacterized protein OS=Campylobacter jejuni subsp. jejuni serotype O:2 (strain ATCC 700819 / NCTC 11168) OX=192222 GN=Cj0621 PE=4 SV=1	9	59.4
3017.8	2707.1	2883.3	2413.7	2244.8	1268.6	2869.4	1975.7	0.688541	0.0721256	Q9PHM9	Inorganic pyrophosphatase OS=Campylobacter jejuni subsp. jejuni serotype O:2 (strain ATCC 700819 / NCTC 11168) OX=192222 GN=ppa PE=3 SV=1	11	19.3
1435.5	1449.7	1473	1596.1	1505.8	1510.7	1452.73	1537.53	1.05837	0.0535252	Q0PC90	Uncharacterized protein OS=Campylobacter jejuni subsp. jejuni serotype O:2 (strain ATCC 700819 / NCTC 11168) OX=192222 GN=Cj0036 PE=4 SV=1	12	52.7
811.4	498.5	1174.2	846.2	940.7	530.5	828.033	772.467	0.932893	0.821954	Q9PPJ3	50S ribosomal protein L19 OS=Campylobacter jejuni subsp. jejuni serotype O:2 (strain ATCC 700819 / NCTC 11168) OX=192222 GN=rplS PE=3 SV=1	8	13.7
112.6	168.3	219.5	1983.4	1899.9	1743.4	166.8	1875.57	11.2444	2.41784e-05	Q0P8H3	UDP-glucose 6-dehydrogenase OS=Campylobacter jejuni subsp. jejuni serotype O:2 (strain ATCC 700819 / NCTC 11168) OX=192222 GN=kfiD PE=3 SV=1	11	45.1
562.4	595.4	571.2	586.9	560	564.4	576.333	570.433	0.989763	0.671446	Q9PHM5	DNA repair protein RecN OS=Campylobacter jejuni subsp. jejuni serotype O:2 (strain ATCC 700819 / NCTC 11168) OX=192222 GN=recN PE=3 SV=1	11	58.5
1519.1	692.1	2012.1	1436.3	1357.2	688	1407.77	1160.5	0.824355	0.613709	Q9PMI3	30S ribosomal protein S9 OS=Campylobacter jejuni subsp. jejuni serotype O:2 (strain ATCC 700819 / NCTC 11168) OX=192222 GN=rpsI PE=3 SV=1	7	14.1
1268.7	1166.5	1141	698.3	761.1	596.8	1192.07	685.4	0.574968	0.00120248	Q0PA16	Uncharacterized protein OS=Campylobacter jejuni subsp. jejuni serotype O:2 (strain ATCC 700819 / NCTC 11168) OX=192222 GN=Cj0881c PE=4 SV=1	8	40
2855.4	2219.2	2712.2	2113.4	2240.9	1351.1	2595.6	1901.8	0.732701	0.109422	Q9PI35	50S ribosomal protein L11 OS=Campylobacter jejuni subsp. jejuni serotype O:2 (strain ATCC 700819 / NCTC 11168) OX=192222 GN=rplK PE=3 SV=1	10	15.1
3131.3	3110.1	2934.4	3267.1	3258.5	1874.6	3058.6	2800.07	0.915473	0.609283	Q0PAB8	Putative NLPA family lipoprotein OS=Campylobacter jejuni subsp. jejuni serotype O:2 (strain ATCC 700819 / NCTC 11168) OX=192222 GN=Cj0772c PE=4 SV=1	11	28.6
1114.3	1250.1	1358.5	1082.4	1000.3	1287.2	1240.97	1123.3	0.905181	0.347958	Q0PBJ1	Flagellar M-ring protein OS=Campylobacter jejuni subsp. jejuni serotype O:2 (strain ATCC 700819 / NCTC 11168) OX=192222 GN=fliF PE=3 SV=1	10	62.6
366	419.2	618.8	508.6	628	474.6	468	537.067	1.14758	0.485241	Q0PBB4	Putative lipoprotein OS=Campylobacter jejuni subsp. jejuni serotype O:2 (strain ATCC 700819 / NCTC 11168) OX=192222 GN=Cj0396c PE=4 SV=1	8	37.4
572.2	553.8	685.5	764.5	846.3	518.1	603.833	709.633	1.17521	0.378282	Q9PIK9	Transcription elongation factor GreA OS=Campylobacter jejuni subsp. jejuni serotype O:2 (strain ATCC 700819 / NCTC 11168) OX=192222 GN=greA PE=3 SV=1	9	18
4065.3	3070.1	2893.5	957.4	992.9	924.5	3342.97	958.267	0.286652	0.00284363	Q9PMC8	5-oxoprolinase subunit A OS=Campylobacter jejuni subsp. jejuni serotype O:2 (strain ATCC 700819 / NCTC 11168) OX=192222 GN=pxpA PE=3 SV=1	8	28.1
1039.5	964.8	1052.4	750	811.1	593.3	1018.9	718.133	0.704812	0.0129108	Q0P942	Putative exporting protein OS=Campylobacter jejuni subsp. jejuni serotype O:2 (strain ATCC 700819 / NCTC 11168) OX=192222 GN=Cj1214c PE=4 SV=1	8	27.3
1596.9	1487.1	1677.4	536	525.4	428.7	1587.13	496.7	0.312954	7.33729e-05	Q0P9X7	Probable ABC transporter ATP-binding protein PEB1C OS=Campylobacter jejuni subsp. jejuni serotype O:2 (strain ATCC 700819 / NCTC 11168) OX=192222 GN=peb1C PE=3 SV=1	8	27.2
5119.7	4410.4	4704.8	964.6	1052.3	830	4744.97	948.967	0.199994	6.1181e-05	Q0PAW0	Putative amidohydrolase family protein OS=Campylobacter jejuni subsp. jejuni serotype O:2 (strain ATCC 700819 / NCTC 11168) OX=192222 GN=Cj0556 PE=4 SV=1	10	30.6
1110.7	944.2	945	906.4	957.2	798.9	999.967	887.5	0.88753	0.195332	Q0PB10	Putative aminotransferase (DegT family). Functional classification-Misc OS=Campylobacter jejuni subsp. jejuni serotype O:2 (strain ATCC 700819 / NCTC 11168) OX=192222 GN=Cj0505c PE=3 SV=1	7	39.6
1726.9	2813	2800.3	2822.5	2659.6	1789.9	2446.73	2424	0.990709	0.96464	Q9PIR0	Ribosome-recycling factor OS=Campylobacter jejuni subsp. jejuni serotype O:2 (strain ATCC 700819 / NCTC 11168) OX=192222 GN=frr PE=3 SV=2	11	20.7
2954.6	2385.1	2492.5	1060.1	1191.5	825.7	2610.73	1025.77	0.392904	0.0015032	Q0PA73	Putative glutamine binding periplasmic protein OS=Campylobacter jejuni subsp. jejuni serotype O:2 (strain ATCC 700819 / NCTC 11168) OX=192222 GN=glnH PE=4 SV=1	9	28.9
2459.4	3102.4	2783.7	2377	2354.4	2032	2781.83	2254.47	0.810425	0.0715223	Q0P8F6	Uncharacterized protein OS=Campylobacter jejuni subsp. jejuni serotype O:2 (strain ATCC 700819 / NCTC 11168) OX=192222 GN=Cj1459 PE=4 SV=1	10	42.3
1011.1	921	949.9	420.3	435.7	374.9	960.667	410.3	0.427099	6.89481e-05	Q0P9M0	Membrane fusion component of efflux system (Mutlidrug efflux system CmeDEF) OS=Campylobacter jejuni subsp. jejuni serotype O:2 (strain ATCC 700819 / NCTC 11168) OX=192222 GN=cmeE PE=3 SV=1	8	27.8
790.7	676.1	849.8	668.8	794.1	1024.8	772.2	829.233	1.07386	0.648877	Q9PP04	Probable cytosol aminopeptidase OS=Campylobacter jejuni subsp. jejuni serotype O:2 (strain ATCC 700819 / NCTC 11168) OX=192222 GN=pepA PE=3 SV=1	9	53.7
1252.2	1002.6	1114.5	718.6	819.5	651.6	1123.1	729.9	0.649898	0.0107163	Q0P7Y4	Geranyltranstransferase OS=Campylobacter jejuni subsp. jejuni serotype O:2 (strain ATCC 700819 / NCTC 11168) OX=192222 GN=ispA PE=3 SV=1	6	31.7
1428	1374.7	2045.6	1277.3	1203	1198.5	1616.1	1226.27	0.758781	0.146574	Q0PAQ7	Putative periplasmic protein OS=Campylobacter jejuni subsp. jejuni serotype O:2 (strain ATCC 700819 / NCTC 11168) OX=192222 GN=Cj0610c PE=4 SV=1	10	38.8
1053.7	1048.3	1180.4	852.2	807	942.8	1094.13	867.333	0.792713	0.0181874	Q0P8C8	Cb-type cytochrome C oxidase subunit II OS=Campylobacter jejuni subsp. jejuni serotype O:2 (strain ATCC 700819 / NCTC 11168) OX=192222 GN=ccoO PE=4 SV=1	7	24.9
1508.3	1162.5	1161.8	805.6	876	666.4	1277.53	782.667	0.612639	0.019374	Q0P7U9	CysQ protein homolog OS=Campylobacter jejuni subsp. jejuni serotype O:2 (strain ATCC 700819 / NCTC 11168) OX=192222 GN=cysQ PE=4 SV=1	9	29
610.3	626.2	660.9	507.5	507.7	481.2	632.467	498.8	0.788658	0.00152369	P0C630	3-phosphoshikimate 1-carboxyvinyltransferase OS=Campylobacter jejuni subsp. jejuni serotype O:2 (strain ATCC 700819 / NCTC 11168) OX=192222 GN=aroA PE=3 SV=1	10	47.3
3158.7	3497.6	4003.5	1639.9	1271	1449.3	3553.27	1453.4	0.409032	0.00142405	Q0PC73	Flagellar motor switch protein OS=Campylobacter jejuni subsp. jejuni serotype O:2 (strain ATCC 700819 / NCTC 11168) OX=192222 GN=fliM PE=4 SV=1	9	40.8
1138.9	1100.7	1238	1231.3	1261.9	1145.9	1159.2	1213.03	1.04644	0.372465	P53000	Gamma-glutamyl phosphate reductase OS=Campylobacter jejuni subsp. jejuni serotype O:2 (strain ATCC 700819 / NCTC 11168) OX=192222 GN=proA PE=3 SV=2	9	46
2630.9	2475.6	1971.9	1705.9	1856	1357.2	2359.47	1639.7	0.694945	0.0438993	Q0P8W6	Biotin carboxyl carrier protein of acetyl-CoA carboxylase OS=Campylobacter jejuni subsp. jejuni serotype O:2 (strain ATCC 700819 / NCTC 11168) OX=192222 GN=accB PE=4 SV=1	9	16.4
1193.3	1021.8	1013.6	800.8	808.7	493.6	1076.23	701.033	0.651377	0.0345385	Q0PBZ0	Thioredoxin OS=Campylobacter jejuni subsp. jejuni serotype O:2 (strain ATCC 700819 / NCTC 11168) OX=192222 GN=trxA PE=3 SV=1	7	11.3
979.4	926.2	812.7	521.7	613.7	401.7	906.1	512.367	0.565464	0.00745376	P0C635	Chemotaxis protein CheY homolog OS=Campylobacter jejuni subsp. jejuni serotype O:2 (strain ATCC 700819 / NCTC 11168) OX=192222 GN=cheY PE=3 SV=1	6	14.4
1937.5	1884.5	1808.1	1418.9	1627.7	1077	1876.7	1374.53	0.73242	0.0381691	Q9PIM1	Acyl-[acyl-carrier-protein]--UDP-N-acetylglucosamine O-acyltransferase OS=Campylobacter jejuni subsp. jejuni serotype O:2 (strain ATCC 700819 / NCTC 11168) OX=192222 GN=lpxA PE=1 SV=1	10	28.6
1866.9	1479.4	2060.2	2274.1	2457.4	2861.5	1802.17	2531	1.40442	0.0401861	Q0PCB0	Uncharacterized protein OS=Campylobacter jejuni subsp. jejuni serotype O:2 (strain ATCC 700819 / NCTC 11168) OX=192222 GN=Cj0015c PE=4 SV=1	11	47.3
1229.3	1017.5	949.4	868.2	901	706.8	1065.4	825.333	0.77467	0.0811075	O85213	Chaperone protein DnaJ OS=Campylobacter jejuni subsp. jejuni serotype O:2 (strain ATCC 700819 / NCTC 11168) OX=192222 GN=dnaJ PE=3 SV=2	9	41.5
1361.1	1355.6	1448.3	803.7	938.6	679.8	1388.33	807.367	0.581537	0.0019582	Q0PC37	ParA family protein OS=Campylobacter jejuni subsp. jejuni serotype O:2 (strain ATCC 700819 / NCTC 11168) OX=192222 GN=Cj0100 PE=4 SV=1	8	28.7
1132.3	1059.8	1151.4	643.9	682.6	560.6	1114.5	629.033	0.564409	0.000438608	Q0PA77	3-deoxy-manno-octulosonate cytidylyltransferase OS=Campylobacter jejuni subsp. jejuni serotype O:2 (strain ATCC 700819 / NCTC 11168) OX=192222 GN=kdsB PE=3 SV=1	10	27.2
2033.3	1516.5	1533.6	1408.1	1780	1180.2	1694.47	1456.1	0.859326	0.383012	P56970	10 kDa chaperonin OS=Campylobacter jejuni subsp. jejuni serotype O:2 (strain ATCC 700819 / NCTC 11168) OX=192222 GN=groS PE=3 SV=1	5	9.5
395.8	412.9	441.4	229.9	201.7	205	416.7	212.2	0.509239	0.000216142	Q0P8E9	Putative flagellar hook-associated protein OS=Campylobacter jejuni subsp. jejuni serotype O:2 (strain ATCC 700819 / NCTC 11168) OX=192222 GN=flgK PE=1 SV=1	8	67
1850.7	1983.6	2141.6	1394.9	1554.2	1188.4	1991.97	1379.17	0.692364	0.0105599	Q0P950	Signal recognition particle receptor FtsY OS=Campylobacter jejuni subsp. jejuni serotype O:2 (strain ATCC 700819 / NCTC 11168) OX=192222 GN=ftsY PE=3 SV=1	11	32
1789.3	1605.1	1812.1	694.8	825.2	660.7	1735.5	726.9	0.418842	0.000257072	Q0P8J8	Putative sugar nucleotidyltransferase OS=Campylobacter jejuni subsp. jejuni serotype O:2 (strain ATCC 700819 / NCTC 11168) OX=192222 GN=Cj1416c PE=4 SV=1	8	29.5
628.7	865.5	1029.3	542.3	458.2	613.3	841.167	537.933	0.639509	0.0717319	Q0P857	NADH-quinone oxidoreductase subunit I OS=Campylobacter jejuni subsp. jejuni serotype O:2 (strain ATCC 700819 / NCTC 11168) OX=192222 GN=nuoI PE=3 SV=1	11	25
396.1	401.2	644.3	693.1	770.9	463.1	480.533	642.367	1.33678	0.260154	Q0P9U9	Putative lipoprotein OS=Campylobacter jejuni subsp. jejuni serotype O:2 (strain ATCC 700819 / NCTC 11168) OX=192222 GN=Cj0950c PE=4 SV=1	7	16.2
1339.1	1319.5	1216.6	726.4	746.2	516.9	1291.73	663.167	0.513393	0.00160122	Q0PAH6	Uncharacterized protein OS=Campylobacter jejuni subsp. jejuni serotype O:2 (strain ATCC 700819 / NCTC 11168) OX=192222 GN=Cj0703 PE=4 SV=1	9	20.5
833.5	749.7	718.2	436.4	530.2	433.4	767.133	466.667	0.608325	0.00303422	Q9PJ53	3-dehydroquinate dehydratase OS=Campylobacter jejuni subsp. jejuni serotype O:2 (strain ATCC 700819 / NCTC 11168) OX=192222 GN=aroQ PE=3 SV=1	5	17.6
1588.2	1392	1382	1292.8	1398.3	1068.8	1454.07	1253.3	0.861928	0.164316	Q9PHU0	UDP-3-O-acylglucosamine N-acyltransferase OS=Campylobacter jejuni subsp. jejuni serotype O:2 (strain ATCC 700819 / NCTC 11168) OX=192222 GN=lpxD PE=3 SV=1	9	34.7
1352.4	1001.4	1254.2	805.7	861.6	708.9	1202.67	792.067	0.658592	0.0225106	Q9PIT2	4-hydroxy-tetrahydrodipicolinate reductase OS=Campylobacter jejuni subsp. jejuni serotype O:2 (strain ATCC 700819 / NCTC 11168) OX=192222 GN=dapB PE=3 SV=1	9	26.7
3111.6	2760.5	3073.1	2348.7	2428.1	1839.5	2981.73	2205.43	0.739648	0.0226497	Q9PPF4	Histidine--tRNA ligase OS=Campylobacter jejuni subsp. jejuni serotype O:2 (strain ATCC 700819 / NCTC 11168) OX=192222 GN=hisS PE=3 SV=1	10	47.1
927.3	1073.6	1194.9	1060.8	1024.6	1232.4	1065.27	1105.93	1.03818	0.706338	Q0PBE4	Efflux pump membrane transporter OS=Campylobacter jejuni subsp. jejuni serotype O:2 (strain ATCC 700819 / NCTC 11168) OX=192222 GN=cmeB PE=1 SV=1	10	113.9
1412.6	1551.5	2028.5	852.3	970.3	648.3	1664.2	823.633	0.494912	0.0158106	Q0PC46	Putative lipoprotein OS=Campylobacter jejuni subsp. jejuni serotype O:2 (strain ATCC 700819 / NCTC 11168) OX=192222 GN=Cj0091 PE=4 SV=1	9	22.4
312.6	386.4	397.3	1091.5	1131.9	944.4	365.433	1055.93	2.88954	0.000390718	Q0P9B3	Sialic acid synthase (N-acetylneuraminic acid synthetase) OS=Campylobacter jejuni subsp. jejuni serotype O:2 (strain ATCC 700819 / NCTC 11168) OX=192222 GN=neuB1 PE=4 SV=1	8	38.5
440.1	516.8	675.3	582.7	593.1	471	544.067	548.933	1.00894	0.954135	Q0PB16	Putative lipoprotein OS=Campylobacter jejuni subsp. jejuni serotype O:2 (strain ATCC 700819 / NCTC 11168) OX=192222 GN=Cj0497 PE=4 SV=1	10	49.5
1409.8	1181.7	1226.9	769.5	858.4	634.2	1272.8	754.033	0.592421	0.00556203	Q9PPK3	Glycine--tRNA ligase alpha subunit OS=Campylobacter jejuni subsp. jejuni serotype O:2 (strain ATCC 700819 / NCTC 11168) OX=192222 GN=glyQ PE=1 SV=1	9	33
140.7	212.5	271.9	699	603.6	969.8	208.367	757.467	3.63526	0.00909455	Q0PBP9	Putative sulfatase family protein OS=Campylobacter jejuni subsp. jejuni serotype O:2 (strain ATCC 700819 / NCTC 11168) OX=192222 GN=Cj0256 PE=4 SV=1	8	59.3
2939.4	2586.2	2245.3	1714.9	2497.2	1878.8	2590.3	2030.3	0.783809	0.146396	Q9PIG7	Nucleoside diphosphate kinase OS=Campylobacter jejuni subsp. jejuni serotype O:2 (strain ATCC 700819 / NCTC 11168) OX=192222 GN=ndk PE=1 SV=1	7	15.1
729	751.7	692	570.5	581.6	449	724.233	533.7	0.736917	0.0142443	Q9PIR7	Acetylornithine aminotransferase OS=Campylobacter jejuni subsp. jejuni serotype O:2 (strain ATCC 700819 / NCTC 11168) OX=192222 GN=argD PE=1 SV=2	8	43.5
1424.8	1670	1450.1	134.2	115.8	153.5	1514.97	134.5	0.0887808	6.17706e-05	Q0P8L9	Putative cystathionine beta-lyase OS=Campylobacter jejuni subsp. jejuni serotype O:2 (strain ATCC 700819 / NCTC 11168) OX=192222 GN=metC' PE=3 SV=1	7	39
777	881	1139.6	733.4	809.8	582.7	932.533	708.633	0.759901	0.152124	Q0PC19	Uncharacterized protein OS=Campylobacter jejuni subsp. jejuni serotype O:2 (strain ATCC 700819 / NCTC 11168) OX=192222 GN=Cj0118 PE=3 SV=1	7	28.4
57.2	71.9	131.4	2360.6	2479.5	1975.4	86.8333	2271.83	26.1632	0.000142624	Q0P8H5	UDP-galactopyranose mutase OS=Campylobacter jejuni subsp. jejuni serotype O:2 (strain ATCC 700819 / NCTC 11168) OX=192222 GN=glf PE=1 SV=1	10	43.4
441.8	357.3	482.9	1557.3	1624.4	1948.1	427.333	1709.93	4.0014	0.000527615	Q0PCB7	Uncharacterized protein OS=Campylobacter jejuni subsp. jejuni serotype O:2 (strain ATCC 700819 / NCTC 11168) OX=192222 GN=Cj0008 PE=4 SV=1	10	70
994.1	855.3	1182.4	858.7	1030.2	629.9	1010.6	839.6	0.830794	0.317243	Q9PLY5	30S ribosomal protein S8 OS=Campylobacter jejuni subsp. jejuni serotype O:2 (strain ATCC 700819 / NCTC 11168) OX=192222 GN=rpsH PE=3 SV=1	8	14.7
630.3	527.4	556.8	806.8	826.5	562.7	571.5	732	1.28084	0.14976	Q9PM75	Imidazole glycerol phosphate synthase subunit HisH 2 OS=Campylobacter jejuni subsp. jejuni serotype O:2 (strain ATCC 700819 / NCTC 11168) OX=192222 GN=hisH2 PE=3 SV=1	8	22
1017.6	1177.1	1463.4	1496.4	1180.7	1349.9	1219.37	1342.33	1.10084	0.482843	Q0PBG3	Anthranilate phosphoribosyltransferase OS=Campylobacter jejuni subsp. jejuni serotype O:2 (strain ATCC 700819 / NCTC 11168) OX=192222 GN=trpD (trpGD) PE=3 SV=1	8	59.9
171.8	180.8	222.1	1422.5	1591.3	1219.5	191.567	1411.1	7.3661	0.00035804	Q0P8U8	Uncharacterized protein OS=Campylobacter jejuni subsp. jejuni serotype O:2 (strain ATCC 700819 / NCTC 11168) OX=192222 GN=Cj1309c PE=4 SV=1	8	42.1
807.6	710.3	721.5	451.3	523.3	319	746.467	431.2	0.577655	0.00939697	Q0P8J5	Putative methyltransferase OS=Campylobacter jejuni subsp. jejuni serotype O:2 (strain ATCC 700819 / NCTC 11168) OX=192222 GN=Cj1419c PE=4 SV=1	7	29.7
906.1	810.7	815.1	366.6	348.9	307	843.967	340.833	0.403847	0.000148147	Q9PMD8	Diaminopimelate epimerase OS=Campylobacter jejuni subsp. jejuni serotype O:2 (strain ATCC 700819 / NCTC 11168) OX=192222 GN=dapF PE=3 SV=1	7	28.4
1447.6	1415.2	1306.9	882.1	1030.6	777.8	1389.9	896.833	0.64525	0.00435341	Q0P9J6	Putative carbon-nitrogen hydrolase family protein OS=Campylobacter jejuni subsp. jejuni serotype O:2 (strain ATCC 700819 / NCTC 11168) OX=192222 GN=Cj1056c PE=4 SV=1	9	30.1
960.5	1484.1	1498.5	1612.5	1752.7	1155.3	1314.37	1506.83	1.14643	0.488698	Q0PBZ4	Putative periplasmic solute binding protein for ABC transport system OS=Campylobacter jejuni subsp. jejuni serotype O:2 (strain ATCC 700819 / NCTC 11168) OX=192222 GN=Cj0143c PE=4 SV=1	9	34.6
434.9	374.3	399.2	392.9	439.1	387.1	402.8	406.367	1.00885	0.889426	Q9PPB0	NH(3)-dependent NAD(+) synthetase OS=Campylobacter jejuni subsp. jejuni serotype O:2 (strain ATCC 700819 / NCTC 11168) OX=192222 GN=nadE PE=1 SV=1	6	27.4
1259	1183.1	1260.6	1669.1	1540.8	1390.1	1234.23	1533.33	1.24234	0.0240977	Q0PBA6	Putative transmembrane protein OS=Campylobacter jejuni subsp. jejuni serotype O:2 (strain ATCC 700819 / NCTC 11168) OX=192222 GN=Cj0404 PE=4 SV=1	9	30.8
1121.3	1289.1	1189.1	1226.4	1352.8	966.8	1199.83	1182	0.985137	0.892281	Q9PJ66	tRNA-specific 2-thiouridylase MnmA OS=Campylobacter jejuni subsp. jejuni serotype O:2 (strain ATCC 700819 / NCTC 11168) OX=192222 GN=mnmA PE=3 SV=1	11	38.4
1156.7	1107.9	1457.9	1276.6	1557.9	1551.8	1240.83	1462.1	1.17832	0.197876	Q0PC34	ATP synthase subunit b OS=Campylobacter jejuni subsp. jejuni serotype O:2 (strain ATCC 700819 / NCTC 11168) OX=192222 GN=atpF PE=3 SV=1	9	19.7
1903.7	1534.8	1645.4	301	238.5	221	1694.63	253.5	0.14959	0.000210081	Q0PCA4	Putative fumarylacetoacetate (FAA) hydrolase family protein OS=Campylobacter jejuni subsp. jejuni serotype O:2 (strain ATCC 700819 / NCTC 11168) OX=192222 GN=Cj0021c PE=4 SV=1	6	33.1
690.4	638.3	838.7	682.3	728.8	554	722.467	655.033	0.906662	0.444612	Q0P8B1	Putative regulatory protein OS=Campylobacter jejuni subsp. jejuni serotype O:2 (strain ATCC 700819 / NCTC 11168) OX=192222 GN=Cj1507c PE=4 SV=1	7	28.3
1435.8	1371	1438.8	948.7	911.5	755	1415.2	871.733	0.615979	0.00101313	Q9PIH0	Phosphate acyltransferase OS=Campylobacter jejuni subsp. jejuni serotype O:2 (strain ATCC 700819 / NCTC 11168) OX=192222 GN=plsX PE=3 SV=1	10	35.9
1306	1252.6	1275.2	804.2	988.3	698.8	1277.93	830.433	0.649825	0.00650015	Q0PBJ4	Putative HAD-superfamily hydrolase, subfamily IIA OS=Campylobacter jejuni subsp. jejuni serotype O:2 (strain ATCC 700819 / NCTC 11168) OX=192222 GN=Cj0315 PE=4 SV=1	8	28.9
710.3	1723	2268.4	923.8	683	625	1567.23	743.933	0.474679	0.151717	Q0P9M6	Putative lipoprotein OS=Campylobacter jejuni subsp. jejuni serotype O:2 (strain ATCC 700819 / NCTC 11168) OX=192222 GN=Cj1026c PE=4 SV=1	7	18.5
828.5	818.3	1014.4	628.6	748.1	497.8	887.067	624.833	0.704381	0.0529208	P51594	GTP cyclohydrolase 1 OS=Campylobacter jejuni subsp. jejuni serotype O:2 (strain ATCC 700819 / NCTC 11168) OX=192222 GN=folE PE=3 SV=2	8	21.8
936.5	1617.3	2457.4	1366.4	1644.9	1033.8	1670.4	1348.37	0.807212	0.534162	P0C633	Outer membrane lipoprotein MapA OS=Campylobacter jejuni subsp. jejuni serotype O:2 (strain ATCC 700819 / NCTC 11168) OX=192222 GN=mapA PE=4 SV=1	8	24
1289	1335.4	1588.4	1024.2	1199	813.5	1404.27	1012.23	0.720827	0.0540704	Q0P9X6	Chemotaxis protein methyltransferase OS=Campylobacter jejuni subsp. jejuni serotype O:2 (strain ATCC 700819 / NCTC 11168) OX=192222 GN=cheR PE=3 SV=1	10	30.6
1491.7	1328.7	1429.3	1241	1261.2	932.9	1416.57	1145.03	0.808316	0.0799328	Q9PN54	Uroporphyrinogen decarboxylase OS=Campylobacter jejuni subsp. jejuni serotype O:2 (strain ATCC 700819 / NCTC 11168) OX=192222 GN=hemE PE=3 SV=1	10	38.9
1179.4	916.8	1326.5	735.7	850.8	551.7	1140.9	712.733	0.624711	0.0445498	Q0PBA7	Uncharacterized protein OS=Campylobacter jejuni subsp. jejuni serotype O:2 (strain ATCC 700819 / NCTC 11168) OX=192222 GN=Cj0403 PE=4 SV=1	7	21.3
1401.1	1233.7	1223.1	1965.8	2128.2	1721.8	1285.97	1938.6	1.5075	0.00767355	Q9PPB8	Cysteine--tRNA ligase OS=Campylobacter jejuni subsp. jejuni serotype O:2 (strain ATCC 700819 / NCTC 11168) OX=192222 GN=cysS PE=3 SV=1	10	53.5
1240.7	1296.7	1258.4	1073.3	1045.2	865	1265.27	994.5	0.786	0.0158342	Q0PA33	Putative molybdopterin biosynthesis protein OS=Campylobacter jejuni subsp. jejuni serotype O:2 (strain ATCC 700819 / NCTC 11168) OX=192222 GN=moeA PE=4 SV=1	8	43.4
731.1	772.5	849.6	721.1	736.5	635.1	784.4	697.567	0.8893	0.137842	Q0P9G5	Uncharacterized protein OS=Campylobacter jejuni subsp. jejuni serotype O:2 (strain ATCC 700819 / NCTC 11168) OX=192222 GN=Cj1089c PE=4 SV=1	9	54.8
1130.7	1021.1	1052.2	390.4	404	354.9	1068	383.1	0.358708	4.37138e-05	Q0PC96	Cytoplasmic L-asparaginase OS=Campylobacter jejuni subsp. jejuni serotype O:2 (strain ATCC 700819 / NCTC 11168) OX=192222 GN=ansA PE=1 SV=1	6	35.4
826.9	835.9	1366.4	760.3	863.6	501.1	1009.73	708.333	0.701505	0.221662	Q0P8Q4	Enterochelin uptake periplasmic binding protein OS=Campylobacter jejuni subsp. jejuni serotype O:2 (strain ATCC 700819 / NCTC 11168) OX=192222 GN=ceuE PE=1 SV=1	8	36.3
1330.5	844	1269.9	751	718.4	661.7	1148.13	710.367	0.618714	0.0478641	Q0P820	Putative two-component regulator OS=Campylobacter jejuni subsp. jejuni serotype O:2 (strain ATCC 700819 / NCTC 11168) OX=192222 GN=Cj1608 PE=4 SV=1	8	34.2
552.4	600.8	905.9	475.9	426.7	653.7	686.367	518.767	0.755816	0.267985	Q0PBV6	Putative integral membrane protein with haemolysin domain OS=Campylobacter jejuni subsp. jejuni serotype O:2 (strain ATCC 700819 / NCTC 11168) OX=192222 GN=Cj0183 PE=4 SV=1	8	51
608.9	525.7	523.8	347.3	390.3	319.4	552.8	352.333	0.637361	0.00451409	Q0PA35	Bifunctional protein FolD OS=Campylobacter jejuni subsp. jejuni serotype O:2 (strain ATCC 700819 / NCTC 11168) OX=192222 GN=folD PE=1 SV=1	7	30.3
1716.5	1175.6	1258.3	627.1	721.3	587.6	1383.47	645.333	0.466461	0.0129415	Q0PBF9	Uncharacterized protein OS=Campylobacter jejuni subsp. jejuni serotype O:2 (strain ATCC 700819 / NCTC 11168) OX=192222 GN=Cj0350 PE=4 SV=1	7	16.3
2334.9	1983.8	1739.9	1498.9	1598.8	1250.5	2019.53	1449.4	0.717691	0.0472729	Q0PB54	Uncharacterized protein OS=Campylobacter jejuni subsp. jejuni serotype O:2 (strain ATCC 700819 / NCTC 11168) OX=192222 GN=Cj0459c PE=4 SV=1	7	10.5
359.1	393.1	464.7	2114.2	2183.7	1873.1	405.633	2057	5.07108	7.60604e-05	Q0P826	Uncharacterized protein OS=Campylobacter jejuni subsp. jejuni serotype O:2 (strain ATCC 700819 / NCTC 11168) OX=192222 GN=Cj1602 PE=4 SV=1	9	37.2
1338.1	1136.8	1187.3	752.5	773.8	560.8	1220.73	695.7	0.569903	0.00444279	Q0PC41	GTPase Obg OS=Campylobacter jejuni subsp. jejuni serotype O:2 (strain ATCC 700819 / NCTC 11168) OX=192222 GN=obg PE=3 SV=1	8	38.4
965.6	744	1060.2	1174.5	1246.4	1078.4	923.267	1166.43	1.26338	0.0826617	Q9PIC3	Protein-methionine-sulfoxide reductase catalytic subunit MsrP OS=Campylobacter jejuni subsp. jejuni serotype O:2 (strain ATCC 700819 / NCTC 11168) OX=192222 GN=msrP PE=3 SV=1	6	34.3
1195.6	656.4	1274.3	1090.2	1091.9	536.2	1042.1	906.1	0.869494	0.638734	Q9PLX8	50S ribosomal protein L16 OS=Campylobacter jejuni subsp. jejuni serotype O:2 (strain ATCC 700819 / NCTC 11168) OX=192222 GN=rplP PE=3 SV=1	6	16.4
1819.5	1802	1623	712.4	592.7	569.3	1748.17	624.8	0.357403	0.000127427	Q0P8W3	UDP-4-amino-4,6-dideoxy-N-acetyl-beta-L-altrosamine transaminase OS=Campylobacter jejuni subsp. jejuni serotype O:2 (strain ATCC 700819 / NCTC 11168) OX=192222 GN=pseC PE=1 SV=1	7	42.4
782	1298.5	1162.5	678.7	735.3	653	1081	689	0.637373	0.0663904	Q0PBJ0	Flagellar motor switch protein OS=Campylobacter jejuni subsp. jejuni serotype O:2 (strain ATCC 700819 / NCTC 11168) OX=192222 GN=fliG PE=4 SV=1	10	38.4
1196.7	1307.3	1559.7	899.8	833.6	1092.3	1354.57	941.9	0.695352	0.0357273	Q9PNX7	Membrane protein insertase YidC OS=Campylobacter jejuni subsp. jejuni serotype O:2 (strain ATCC 700819 / NCTC 11168) OX=192222 GN=yidC PE=3 SV=1	9	60.8
482.3	474.5	470.1	878.2	1062.4	669.7	475.633	870.1	1.82935	0.0254501	Q0P7Z5	Putative ATP-binding protein OS=Campylobacter jejuni subsp. jejuni serotype O:2 (strain ATCC 700819 / NCTC 11168) OX=192222 GN=Cj1633 PE=4 SV=1	7	36.7
2354.4	1752.9	1728.2	559	357	224	1945.17	380	0.195356	0.00230916	Q0PA56	Ankyrin repeat-containing putative periplasmic protein OS=Campylobacter jejuni subsp. jejuni serotype O:2 (strain ATCC 700819 / NCTC 11168) OX=192222 GN=Cj0834c PE=4 SV=1	10	46.7
1305.9	1066	1104.1	1357	1177	1060.8	1158.67	1198.27	1.03418	0.74553	Q0P7X0	Periplasmic protein p19 OS=Campylobacter jejuni subsp. jejuni serotype O:2 (strain ATCC 700819 / NCTC 11168) OX=192222 GN=p19 PE=4 SV=1	7	19.6
472.6	521.1	587.5	473.2	480.6	370.7	527.067	441.5	0.837655	0.153426	Q0P9K6	Putative molybdopterin biosynthesis protein OS=Campylobacter jejuni subsp. jejuni serotype O:2 (strain ATCC 700819 / NCTC 11168) OX=192222 GN=moeB PE=4 SV=1	6	29.6
1779.3	868.7	1767.5	1739.5	1756.7	948	1471.83	1481.4	1.0065	0.982182	Q9PM83	30S ribosomal protein S13 OS=Campylobacter jejuni subsp. jejuni serotype O:2 (strain ATCC 700819 / NCTC 11168) OX=192222 GN=rpsM PE=3 SV=1	7	13.7
1015.1	1075.4	1252.4	638.3	637	561.5	1114.3	612.267	0.549463	0.002669	Q0P9F5	Peptidase OS=Campylobacter jejuni subsp. jejuni serotype O:2 (strain ATCC 700819 / NCTC 11168) OX=192222 GN=Cj1099 PE=3 SV=1	9	67.4
371.6	507.4	756.6	1110.2	1090.3	715.3	545.2	971.933	1.78271	0.0669846	Q0PAA7	Periplasmic nitrate reductase, electron transfer subunit OS=Campylobacter jejuni subsp. jejuni serotype O:2 (strain ATCC 700819 / NCTC 11168) OX=192222 GN=napB PE=3 SV=1	5	19.1
515.1	595.7	613.2	468.8	546.5	369	574.667	461.433	0.802958	0.130235	Q9PNB8	Guanylate kinase OS=Campylobacter jejuni subsp. jejuni serotype O:2 (strain ATCC 700819 / NCTC 11168) OX=192222 GN=gmk PE=3 SV=1	7	24
1154.5	1429.8	1504.5	827.9	936.2	798.2	1362.93	854.1	0.626663	0.0112616	Q9PM68	Bifunctional enzyme IspD/IspF OS=Campylobacter jejuni subsp. jejuni serotype O:2 (strain ATCC 700819 / NCTC 11168) OX=192222 GN=ispDF PE=1 SV=1	8	41.7
1152	916.6	1178.2	922	813.8	464.9	1082.27	733.567	0.677806	0.0963413	Q9PN97	S-ribosylhomocysteine lyase OS=Campylobacter jejuni subsp. jejuni serotype O:2 (strain ATCC 700819 / NCTC 11168) OX=192222 GN=luxS PE=3 SV=1	6	18.2
583.1	558.6	602.1	700.1	581.7	457.9	581.267	579.9	0.997649	0.985574	Q0PBG4	Putative anthranilate synthase component I OS=Campylobacter jejuni subsp. jejuni serotype O:2 (strain ATCC 700819 / NCTC 11168) OX=192222 GN=trpE PE=4 SV=1	9	47.6
1408.6	1144.2	1205.1	536.1	597.5	490.1	1252.63	541.233	0.432076	0.00115421	Q0P989	L-lactate dehydrogenase OS=Campylobacter jejuni subsp. jejuni serotype O:2 (strain ATCC 700819 / NCTC 11168) OX=192222 GN=ldh PE=3 SV=1	8	34.3
1742.5	1547.1	1518.2	988.9	1000.1	807.9	1602.6	932.3	0.581742	0.00204754	Q9PM72	Imidazole glycerol phosphate synthase subunit hisF1 OS=Campylobacter jejuni subsp. jejuni serotype O:2 (strain ATCC 700819 / NCTC 11168) OX=192222 GN=hisF1 PE=3 SV=1	8	28
1572.7	1423.3	1597.2	1148.4	1146.4	886.6	1531.07	1060.47	0.692633	0.0101057	Q0P8A4	Carboxynorspermidine/carboxyspermidine decarboxylase OS=Campylobacter jejuni subsp. jejuni serotype O:2 (strain ATCC 700819 / NCTC 11168) OX=192222 GN=Cj1515c PE=3 SV=1	9	43.1
839.2	862.6	1048.6	674.8	771.3	542.5	916.8	662.867	0.723022	0.0535917	Q9PN99	Glycerol-3-phosphate dehydrogenase [NAD(P)+] OS=Campylobacter jejuni subsp. jejuni serotype O:2 (strain ATCC 700819 / NCTC 11168) OX=192222 GN=gpsA PE=3 SV=2	6	32.7
523.5	519.2	555.5	379.2	417.4	278.1	532.733	358.233	0.672444	0.0154983	Q0PAK5	ABC-transporter ATP-binding protein OS=Campylobacter jejuni subsp. jejuni serotype O:2 (strain ATCC 700819 / NCTC 11168) OX=192222 GN=Cj0669 PE=4 SV=1	5	26.6
930.2	926.7	996.7	898.4	846.1	1261.8	951.2	1002.1	1.05351	0.720798	Q0PAY6	Putative periplasmic protein OS=Campylobacter jejuni subsp. jejuni serotype O:2 (strain ATCC 700819 / NCTC 11168) OX=192222 GN=Cj0530 PE=4 SV=1	8	97.7
549.6	453.5	511.6	413.5	482.3	417.5	504.9	437.767	0.867036	0.1336	Q9PMN3	Phosphoheptose isomerase 2 OS=Campylobacter jejuni subsp. jejuni serotype O:2 (strain ATCC 700819 / NCTC 11168) OX=192222 GN=gmhA2 PE=3 SV=1	6	21.6
1869	1428.5	1670	1678.2	1818.7	1997.3	1655.83	1831.4	1.10603	0.326913	Q0PA13	30S ribosomal protein S15 OS=Campylobacter jejuni subsp. jejuni serotype O:2 (strain ATCC 700819 / NCTC 11168) OX=192222 GN=rpsO PE=1 SV=1	8	10.2
1379.7	1551.2	2013.6	1512.4	1356.2	2158.3	1648.17	1675.63	1.01666	0.933661	Q0P9D4	UDP-N-acetyl-alpha-D-glucosamine C6 dehydratase OS=Campylobacter jejuni subsp. jejuni serotype O:2 (strain ATCC 700819 / NCTC 11168) OX=192222 GN=pglF PE=1 SV=1	7	66.7
5.8	10.3	13.5	19	18.5	15.5	9.86667	17.6667	1.79054	0.0349467	Q0P8I0	Putative sugar transferase OS=Campylobacter jejuni subsp. jejuni serotype O:2 (strain ATCC 700819 / NCTC 11168) OX=192222 GN=Cj1434c PE=4 SV=1	9	52.9
859.4	643.9	833.3	700.4	548.6	585	778.867	611.333	0.784901	0.11018	Q9PM76	Histidine biosynthesis bifunctional protein HisB OS=Campylobacter jejuni subsp. jejuni serotype O:2 (strain ATCC 700819 / NCTC 11168) OX=192222 GN=hisB PE=3 SV=1	7	39.6
2814.3	2413.7	2524.5	2606.8	2798.2	2170.5	2584.17	2525.17	0.977169	0.80254	Q0PBN4	Bacterioferritin comigratory protein homolog OS=Campylobacter jejuni subsp. jejuni serotype O:2 (strain ATCC 700819 / NCTC 11168) OX=192222 GN=Cj0271 PE=4 SV=1	7	16.7
1738.3	1719	2097.1	1412.4	1402.5	1077.3	1851.47	1297.4	0.700742	0.0283728	Q0P8X9	Putative ABC transporter ATP-binding protein OS=Campylobacter jejuni subsp. jejuni serotype O:2 (strain ATCC 700819 / NCTC 11168) OX=192222 GN=Cj1277c PE=4 SV=1	7	24.9
755.9	801.2	912.6	373.5	381.1	335	823.233	363.2	0.441187	0.000700128	Q9PMZ6	Putative 3-oxoacyl-[acyl-carrier-protein] synthase 3 OS=Campylobacter jejuni subsp. jejuni serotype O:2 (strain ATCC 700819 / NCTC 11168) OX=192222 GN=Cj1303 PE=3 SV=1	6	39.5
392.9	489.2	538.8	459	439.2	455.3	473.633	451.167	0.952565	0.630936	Q0P904	LPS-assembly protein LptD OS=Campylobacter jejuni subsp. jejuni serotype O:2 (strain ATCC 700819 / NCTC 11168) OX=192222 GN=lptD PE=3 SV=1	9	80.4
960.9	859	1016	661.8	685	521.1	945.3	622.633	0.658662	0.00939068	Q0P9P6	Putative MiaB-like tRNA modifying enzyme OS=Campylobacter jejuni subsp. jejuni serotype O:2 (strain ATCC 700819 / NCTC 11168) OX=192222 GN=Cj1006c PE=4 SV=1	6	47.1
315.2	303.5	346.4	751.4	754.6	578.2	321.7	694.733	2.15957	0.00333694	Q0PBP6	Dihydroorotase OS=Campylobacter jejuni subsp. jejuni serotype O:2 (strain ATCC 700819 / NCTC 11168) OX=192222 GN=pyrC PE=1 SV=1	6	38.4
461.2	529.3	689.1	516.4	544.9	412.8	559.867	491.367	0.877649	0.432483	Q0P9M1	Outer membrane component of efflux system (Multidrug efflux system CmeDEF) OS=Campylobacter jejuni subsp. jejuni serotype O:2 (strain ATCC 700819 / NCTC 11168) OX=192222 GN=cmeD PE=4 SV=1	7	48.9
253.3	392.2	438.3	1081.1	927	927.8	361.267	978.633	2.70889	0.00122454	Q0P8I3	Capsular polysaccharide heptosyltransferase OS=Campylobacter jejuni subsp. jejuni serotype O:2 (strain ATCC 700819 / NCTC 11168) OX=192222 GN=hddC PE=4 SV=1	8	69.6
2137.1	1733.7	2150.8	1295.1	1397.6	1008.9	2007.2	1233.87	0.61472	0.0125792	Q0PAT2	Dihydropteroate synthase OS=Campylobacter jejuni subsp. jejuni serotype O:2 (strain ATCC 700819 / NCTC 11168) OX=192222 GN=folP PE=4 SV=1	8	43.6
993.2	948.8	1003.6	759	931.7	591.6	981.867	760.767	0.774817	0.0906468	Q0PC33	ATP synthase subunit delta OS=Campylobacter jejuni subsp. jejuni serotype O:2 (strain ATCC 700819 / NCTC 11168) OX=192222 GN=atpH PE=3 SV=1	7	20.4
1872.6	2048.9	2206.9	1176.5	1383.6	1041.1	2042.8	1200.4	0.587625	0.00371388	Q9PMK3	tRNA pseudouridine synthase D OS=Campylobacter jejuni subsp. jejuni serotype O:2 (strain ATCC 700819 / NCTC 11168) OX=192222 GN=truD PE=3 SV=1	8	43.4
2358.4	1916.5	2145.4	1371.5	1455.1	1075.8	2140.1	1300.8	0.607822	0.00813097	Q9PIM2	3-hydroxyacyl-[acyl-carrier-protein] dehydratase FabZ OS=Campylobacter jejuni subsp. jejuni serotype O:2 (strain ATCC 700819 / NCTC 11168) OX=192222 GN=fabZ PE=3 SV=1	7	16.4
988	832.7	891.9	671.9	770.8	627.4	904.2	690.033	0.763142	0.025947	Q0P889	UTP--glucose-1-phosphate uridylyltransferase OS=Campylobacter jejuni subsp. jejuni serotype O:2 (strain ATCC 700819 / NCTC 11168) OX=192222 GN=galU PE=3 SV=1	6	30.5
322.6	328.5	274.3	583.2	557.1	369	308.467	503.1	1.63097	0.0490323	Q0PAH9	Uncharacterized protein OS=Campylobacter jejuni subsp. jejuni serotype O:2 (strain ATCC 700819 / NCTC 11168) OX=192222 GN=Cj0700 PE=4 SV=1	6	26
1479.3	1280.3	1437.2	2656.6	2655.5	1611.5	1398.93	2307.87	1.64973	0.0618543	Q0P9L1	Putative periplasmic ATP/GTP-binding protein OS=Campylobacter jejuni subsp. jejuni serotype O:2 (strain ATCC 700819 / NCTC 11168) OX=192222 GN=Cj1041c PE=4 SV=1	8	31.7
737.3	925.8	1158.9	497.5	678.9	479.5	940.667	551.967	0.586782	0.0475523	Q0P9N7	Branched-chain amino-acid ABC transport system ATP-binding protein OS=Campylobacter jejuni subsp. jejuni serotype O:2 (strain ATCC 700819 / NCTC 11168) OX=192222 GN=livG PE=4 SV=1	6	28.7
1545.6	1452.4	1487.6	2065.6	2211	2096.9	1495.2	2124.5	1.42088	0.000264829	Q9PPC2	D-alanine--D-alanine ligase OS=Campylobacter jejuni subsp. jejuni serotype O:2 (strain ATCC 700819 / NCTC 11168) OX=192222 GN=ddl PE=3 SV=1	9	39.9
400.3	398.9	390.8	769.4	890.2	624.8	396.667	761.467	1.91966	0.00896034	Q0PBK6	Putative molybdate-binding lipoprotein OS=Campylobacter jejuni subsp. jejuni serotype O:2 (strain ATCC 700819 / NCTC 11168) OX=192222 GN=modA PE=4 SV=1	7	27.6
1448.7	955.3	1137.9	570	557.8	385.5	1180.63	504.433	0.427257	0.0122672	Q0P8B3	Putative two-component response regulator (SirA-like protein) OS=Campylobacter jejuni subsp. jejuni serotype O:2 (strain ATCC 700819 / NCTC 11168) OX=192222 GN=Cj1505c PE=3 SV=1	4	21.3
1472.8	1450.6	1459	813.4	806.4	734.5	1460.8	784.767	0.537217	1.30619e-05	Q0PA62	Threonine dehydratase biosynthetic OS=Campylobacter jejuni subsp. jejuni serotype O:2 (strain ATCC 700819 / NCTC 11168) OX=192222 GN=ilvA PE=4 SV=1	8	44.1
87.6	105.2	130.5	622.9	632	474.3	107.767	576.4	5.34859	0.000878048	Q0P8V7	Putative SAM domain containing methyltransferase OS=Campylobacter jejuni subsp. jejuni serotype O:2 (strain ATCC 700819 / NCTC 11168) OX=192222 GN=Cj1300 PE=4 SV=1	5	34.4
924	857.9	1127	854.4	827.2	1092.3	969.633	924.633	0.953591	0.719671	Q0PB98	Putative ATP/GTP binding protein OS=Campylobacter jejuni subsp. jejuni serotype O:2 (strain ATCC 700819 / NCTC 11168) OX=192222 GN=Cj0412 PE=4 SV=1	8	71.3
775.4	728.2	839.6	1027.7	1172.1	722.6	781.067	974.133	1.24718	0.229783	Q9PHK8	50S ribosomal protein L9 OS=Campylobacter jejuni subsp. jejuni serotype O:2 (strain ATCC 700819 / NCTC 11168) OX=192222 GN=rplI PE=3 SV=1	7	16.2
1009.1	818.4	769.7	762.2	798.5	537.1	865.733	699.267	0.807716	0.203544	Q9PIX2	50S ribosomal protein L31 OS=Campylobacter jejuni subsp. jejuni serotype O:2 (strain ATCC 700819 / NCTC 11168) OX=192222 GN=rpmE PE=3 SV=1	5	7.5
119	155.6	180.6	1243.8	1144.6	948.2	151.733	1112.2	7.32996	0.000412309	Q0P872	Putative type I restriction enzyme M protein OS=Campylobacter jejuni subsp. jejuni serotype O:2 (strain ATCC 700819 / NCTC 11168) OX=192222 GN=hsdM PE=4 SV=1	7	56.8
322.5	363	423.9	259.8	253.1	205.4	369.8	239.433	0.647467	0.0186996	Q0PAM4	Putative TatD-related deoxyribonuclease protein OS=Campylobacter jejuni subsp. jejuni serotype O:2 (strain ATCC 700819 / NCTC 11168) OX=192222 GN=Cj0644 PE=4 SV=1	7	31.3
1056	1038	1090.4	611.8	623.9	547.4	1061.47	594.367	0.559949	7.87224e-05	Q9PIW6	GTP 3',8-cyclase OS=Campylobacter jejuni subsp. jejuni serotype O:2 (strain ATCC 700819 / NCTC 11168) OX=192222 GN=moaA PE=3 SV=1	7	36.6
1331.6	1294.9	1820.3	1802.4	1894.2	1865.4	1482.27	1854	1.25079	0.0960797	Q0PC13	Putative membrane protein OS=Campylobacter jejuni subsp. jejuni serotype O:2 (strain ATCC 700819 / NCTC 11168) OX=192222 GN=Cj0124c PE=4 SV=1	9	38.6
789.1	649	729.1	777.7	798.2	582.9	722.4	719.6	0.996124	0.973661	Q9PHZ7	Phosphoribosylformylglycinamidine synthase subunit PurQ OS=Campylobacter jejuni subsp. jejuni serotype O:2 (strain ATCC 700819 / NCTC 11168) OX=192222 GN=purQ PE=3 SV=1	6	24.9
489.1	586.1	601.2	436.3	397.9	358.5	558.8	397.567	0.711465	0.018031	Q0P8Y1	Putative peptidase M23 family protein OS=Campylobacter jejuni subsp. jejuni serotype O:2 (strain ATCC 700819 / NCTC 11168) OX=192222 GN=Cj1275c PE=4 SV=1	8	45.1
931.3	923.1	765.9	740	802.5	503.5	873.433	682	0.780827	0.144567	P45493	Hippurate hydrolase OS=Campylobacter jejuni subsp. jejuni serotype O:2 (strain ATCC 700819 / NCTC 11168) OX=192222 GN=hipO PE=1 SV=2	8	42.5
1317.5	1544.5	1595.3	1268.3	1420.6	1093.7	1485.77	1260.87	0.84863	0.152095	Q0P9P3	Conserved hypothetical proetin Cj1009c OS=Campylobacter jejuni subsp. jejuni serotype O:2 (strain ATCC 700819 / NCTC 11168) OX=192222 GN=Cj1009c PE=4 SV=1	8	54.5
316.7	476.8	486.5	379	454.9	328.8	426.667	387.567	0.908359	0.586194	Q9PMT7	Holliday junction ATP-dependent DNA helicase RuvB OS=Campylobacter jejuni subsp. jejuni serotype O:2 (strain ATCC 700819 / NCTC 11168) OX=192222 GN=ruvB PE=1 SV=1	6	37.3
523.4	511.4	646.1	458.7	435.9	462.4	560.3	452.333	0.807306	0.069444	Q0P907	Uncharacterized protein OS=Campylobacter jejuni subsp. jejuni serotype O:2 (strain ATCC 700819 / NCTC 11168) OX=192222 GN=Cj1249 PE=4 SV=1	8	56.8
736.5	648.4	645.8	397.5	397.8	348.3	676.9	381.2	0.563156	0.000967456	Q0P9C2	Uncharacterized protein OS=Campylobacter jejuni subsp. jejuni serotype O:2 (strain ATCC 700819 / NCTC 11168) OX=192222 GN=Cj1132c PE=4 SV=1	6	30.5
128.3	140.7	168.2	939.4	845.4	1350.1	145.733	1044.97	7.1704	0.00443285	Q0P8I2	Putative sugar transferase OS=Campylobacter jejuni subsp. jejuni serotype O:2 (strain ATCC 700819 / NCTC 11168) OX=192222 GN=Cj1432c PE=4 SV=1	6	121.7
1601.7	1690.7	1819.8	1013.4	1062.3	615.8	1704.07	897.167	0.526486	0.00647806	Q0PAB9	Putative NLPA family lipoprotein OS=Campylobacter jejuni subsp. jejuni serotype O:2 (strain ATCC 700819 / NCTC 11168) OX=192222 GN=Cj0771c PE=4 SV=1	9	28.8
659.6	561.3	604.3	606.4	689.7	534.3	608.4	610.133	1.00285	0.975548	Q0P8X3	Putative K+ uptake protein OS=Campylobacter jejuni subsp. jejuni serotype O:2 (strain ATCC 700819 / NCTC 11168) OX=192222 GN=ktrA PE=4 SV=1	6	23.7
2030.6	2369.4	2460.4	1878.6	1846.9	1232.4	2286.8	1652.63	0.722684	0.0625918	Q9PIS2	Translation initiation factor IF-3 OS=Campylobacter jejuni subsp. jejuni serotype O:2 (strain ATCC 700819 / NCTC 11168) OX=192222 GN=infC PE=3 SV=1	7	19.8
769.4	1116.2	1172.3	944	999.7	734.1	1019.3	892.6	0.875699	0.445051	Q9PI64	Acyl carrier protein OS=Campylobacter jejuni subsp. jejuni serotype O:2 (strain ATCC 700819 / NCTC 11168) OX=192222 GN=acpP PE=3 SV=1	4	8.6
461.8	491.2	534.6	420.8	453.9	444.3	495.867	439.667	0.886663	0.0735488	Q0PBE7	Putative oxygen-independent coproporphyrinogen III oxidase OS=Campylobacter jejuni subsp. jejuni serotype O:2 (strain ATCC 700819 / NCTC 11168) OX=192222 GN=hemN PE=4 SV=1	7	51.8
500.6	707	730.1	521.5	533.6	451.3	645.9	502.133	0.777416	0.136556	Q0P8U0	Pseudaminic acid synthase OS=Campylobacter jejuni subsp. jejuni serotype O:2 (strain ATCC 700819 / NCTC 11168) OX=192222 GN=pseI PE=1 SV=1	8	38.6
698.9	931.2	1200.4	1101.3	1078.7	1043.9	943.5	1074.63	1.13899	0.419461	Q0PAB4	Putative periplasmic protein OS=Campylobacter jejuni subsp. jejuni serotype O:2 (strain ATCC 700819 / NCTC 11168) OX=192222 GN=Cj0776c PE=4 SV=1	8	39.5
216	222.5	258.5	122.4	133.7	106	232.333	120.7	0.519512	0.00195619	Q0PC57	Cytolethal distending toxin B OS=Campylobacter jejuni subsp. jejuni serotype O:2 (strain ATCC 700819 / NCTC 11168) OX=192222 GN=cdtB PE=4 SV=1	4	29
793.7	724.5	672.4	419.5	390.5	350.9	730.2	386.967	0.529946	0.00104931	Q0PA97	Signal transduction histidine kinase OS=Campylobacter jejuni subsp. jejuni serotype O:2 (strain ATCC 700819 / NCTC 11168) OX=192222 GN=flgS PE=4 SV=1	6	38.4
952.5	775.1	585	732.3	574.2	1047.2	770.867	784.567	1.01777	0.941324	Q0P8A9	Putative formate dehydrogenase, cytochrom B subunit OS=Campylobacter jejuni subsp. jejuni serotype O:2 (strain ATCC 700819 / NCTC 11168) OX=192222 GN=fdhC PE=4 SV=1	5	35.4
524.6	555	654	547.9	491.3	734.8	577.867	591.333	1.0233	0.879406	Q0PBR6	Putative mechanosensitive ion channel family protein OS=Campylobacter jejuni subsp. jejuni serotype O:2 (strain ATCC 700819 / NCTC 11168) OX=192222 GN=Cj0238 PE=4 SV=1	7	71.3
661.3	601	1047.1	426.6	546.2	378.2	769.8	450.333	0.585	0.0976653	Q0P9E8	Putative periplasmic thioredoxin OS=Campylobacter jejuni subsp. jejuni serotype O:2 (strain ATCC 700819 / NCTC 11168) OX=192222 GN=Cj1106 PE=4 SV=1	5	23
472.9	594.8	591.4	488.5	586.5	407.6	553.033	494.2	0.893617	0.419415	Q0P9V2	Putative carbon-nitrogen hydrolase OS=Campylobacter jejuni subsp. jejuni serotype O:2 (strain ATCC 700819 / NCTC 11168) OX=192222 GN=Cj0947c PE=4 SV=1	6	33.7
1714.2	1452.3	1587	920.8	915.8	573.3	1584.5	803.3	0.506974	0.00475494	Q0PA00	Putative histidine triad (HIT) family protein OS=Campylobacter jejuni subsp. jejuni serotype O:2 (strain ATCC 700819 / NCTC 11168) OX=192222 GN=Cj0898 PE=4 SV=1	5	13.9
961.6	1003.3	1071.1	680.4	815.9	612.8	1012	703.033	0.694697	0.0103108	Q0PAU2	Acetolactate synthase small subunit OS=Campylobacter jejuni subsp. jejuni serotype O:2 (strain ATCC 700819 / NCTC 11168) OX=192222 GN=ilvH PE=4 SV=1	8	17.3
228.5	254.3	247.5	136.8	112.8	94	243.433	114.533	0.470492	0.000907193	P96747	Secreted flagellin C OS=Campylobacter jejuni subsp. jejuni serotype O:2 (strain ATCC 700819 / NCTC 11168) OX=192222 GN=flaC PE=4 SV=2	4	26.6
648.2	598.9	968.7	497.3	567.6	380.1	738.6	481.667	0.652135	0.115523	Q0PBH3	Putative flagellar motor protein OS=Campylobacter jejuni subsp. jejuni serotype O:2 (strain ATCC 700819 / NCTC 11168) OX=192222 GN=motB PE=1 SV=1	6	27.8
279.9	340.6	401.7	280.9	281.1	320.1	340.733	294.033	0.862943	0.280963	Q0PBC0	Putative transmembrane protein OS=Campylobacter jejuni subsp. jejuni serotype O:2 (strain ATCC 700819 / NCTC 11168) OX=192222 GN=Cj0390 PE=4 SV=1	6	93.5
114.6	118.6	174.2	133.4	135.1	133.3	135.8	133.933	0.986254	0.927391	Q0P962	Phosphate transporter OS=Campylobacter jejuni subsp. jejuni serotype O:2 (strain ATCC 700819 / NCTC 11168) OX=192222 GN=Cj1194 PE=3 SV=1	4	55.3
730	581.1	714.4	673.9	762.1	631.8	675.167	689.267	1.02088	0.82821	Q0PB70	Aminopyrimidine aminohydrolase OS=Campylobacter jejuni subsp. jejuni serotype O:2 (strain ATCC 700819 / NCTC 11168) OX=192222 GN=Cj0440c PE=3 SV=1	5	26
786.4	875.9	1121.7	1683.2	1638.6	1649.8	928	1657.2	1.78578	0.0019612	Q0P9P7	Putative membrane bound ATPase OS=Campylobacter jejuni subsp. jejuni serotype O:2 (strain ATCC 700819 / NCTC 11168) OX=192222 GN=Cj1005c PE=3 SV=1	7	61.2
2023.4	1615.4	1928.1	1227.5	1326	857.7	1855.63	1137.07	0.612765	0.0188833	Q9PIB9	6,7-dimethyl-8-ribityllumazine synthase OS=Campylobacter jejuni subsp. jejuni serotype O:2 (strain ATCC 700819 / NCTC 11168) OX=192222 GN=ribH PE=3 SV=1	8	16.7
314.1	351	502.2	345.6	271.1	220.7	389.1	279.133	0.717382	0.181283	Q9PIF2	Tryptophan synthase beta chain OS=Campylobacter jejuni subsp. jejuni serotype O:2 (strain ATCC 700819 / NCTC 11168) OX=192222 GN=trpB PE=3 SV=1	5	42.9
853.4	561.5	826.7	609	708	461.4	747.2	592.8	0.793362	0.259232	Q0PC43	50S ribosomal protein L21 OS=Campylobacter jejuni subsp. jejuni serotype O:2 (strain ATCC 700819 / NCTC 11168) OX=192222 GN=rplU PE=3 SV=1	5	11.6
466.5	498.8	554.8	240.9	243.1	199.6	506.7	227.867	0.449707	0.00069142	Q0P8U3	Putative imidazole glycerol phosphate synthase subunit hisF2 OS=Campylobacter jejuni subsp. jejuni serotype O:2 (strain ATCC 700819 / NCTC 11168) OX=192222 GN=hisF2 PE=3 SV=1	6	27.5
653.8	643.8	1004	475.2	548.9	411.1	767.2	478.4	0.623566	0.0819087	Q9PPI1	Magnesium transport protein CorA OS=Campylobacter jejuni subsp. jejuni serotype O:2 (strain ATCC 700819 / NCTC 11168) OX=192222 GN=corA PE=3 SV=1	9	38.1
942.4	1169.6	1627.4	1402.2	1346.1	1412	1246.47	1386.77	1.11256	0.526508	Q0P8Q2	Nitrite reductase (cytochrome;ammonia-forming) OS=Campylobacter jejuni subsp. jejuni serotype O:2 (strain ATCC 700819 / NCTC 11168) OX=192222 GN=nrfA PE=3 SV=1	6	69.2
134.6	190.4	248.6	160	149.5	125.3	191.2	144.933	0.75802	0.25073	Q0PC84	Basal-body rod modification protein FlgD OS=Campylobacter jejuni subsp. jejuni serotype O:2 (strain ATCC 700819 / NCTC 11168) OX=192222 GN=flgD PE=3 SV=1	3	31.1
370.7	388.7	405.7	437.5	427.4	338.2	388.367	401.033	1.03262	0.721664	Q0PB55	tRNA-2-methylthio-N(6)-dimethylallyladenosine synthase OS=Campylobacter jejuni subsp. jejuni serotype O:2 (strain ATCC 700819 / NCTC 11168) OX=192222 GN=miaB PE=3 SV=1	5	49.4
1061.5	592.9	1138.7	667.9	739.9	445.9	931.033	617.9	0.663671	0.17845	Q9PLY0	30S ribosomal protein S17 OS=Campylobacter jejuni subsp. jejuni serotype O:2 (strain ATCC 700819 / NCTC 11168) OX=192222 GN=rpsQ PE=3 SV=1	5	9.5
1153	1436.2	1059.9	958.9	859.9	1097	1216.37	971.933	0.799046	0.138614	Q0P9A3	Putative periplasmic cytochrome C OS=Campylobacter jejuni subsp. jejuni serotype O:2 (strain ATCC 700819 / NCTC 11168) OX=192222 GN=Cj1153 PE=4 SV=1	5	10.8
486.2	439.5	537.1	825.8	945.9	728.9	487.6	833.533	1.70946	0.00734302	Q0P9H2	Phosphomethylpyrimidine kinase OS=Campylobacter jejuni subsp. jejuni serotype O:2 (strain ATCC 700819 / NCTC 11168) OX=192222 GN=thiD PE=4 SV=1	5	29.2
1227	1220.1	1503.6	1484.3	1833.8	1831.5	1316.9	1716.53	1.30347	0.0551105	Q9PHX2	Glutamyl-tRNA reductase OS=Campylobacter jejuni subsp. jejuni serotype O:2 (strain ATCC 700819 / NCTC 11168) OX=192222 GN=hemA PE=3 SV=1	8	48.7
1530.5	1353.9	1627.9	801.9	833.5	562.5	1504.1	732.633	0.487091	0.00276312	Q9PIY9	Ribosome maturation factor RimP OS=Campylobacter jejuni subsp. jejuni serotype O:2 (strain ATCC 700819 / NCTC 11168) OX=192222 GN=rimP PE=3 SV=1	5	16
210.7	259.7	342	381.2	367	321.8	270.8	356.667	1.31709	0.112138	Q0PAZ1	Putative penicillin-binding protein OS=Campylobacter jejuni subsp. jejuni serotype O:2 (strain ATCC 700819 / NCTC 11168) OX=192222 GN=pbpB PE=4 SV=1	6	68.3
900	628.3	804.9	745.4	850.4	598	777.733	731.267	0.940254	0.689565	Q9PHK9	ATP-dependent protease subunit HslV OS=Campylobacter jejuni subsp. jejuni serotype O:2 (strain ATCC 700819 / NCTC 11168) OX=192222 GN=hslV PE=3 SV=1	5	19.6
261.1	303.9	383.5	700.9	579	1124.5	316.167	801.467	2.53495	0.0455128	Q0P7X1	Putative iron permease OS=Campylobacter jejuni subsp. jejuni serotype O:2 (strain ATCC 700819 / NCTC 11168) OX=192222 GN=Cj1658 PE=4 SV=1	6	77.8
631.6	729.1	792.7	369.2	371.5	247.3	717.8	329.333	0.458809	0.00336419	Q0PBD4	Putative periplasmic protein OS=Campylobacter jejuni subsp. jejuni serotype O:2 (strain ATCC 700819 / NCTC 11168) OX=192222 GN=Cj0376 PE=4 SV=1	5	32.6
802.8	733.3	748.6	223.5	195.4	147.8	761.567	188.9	0.248041	4.7621e-05	Q9PP92	tRNA/tmRNA (uracil-C(5))-methyltransferase OS=Campylobacter jejuni subsp. jejuni serotype O:2 (strain ATCC 700819 / NCTC 11168) OX=192222 GN=trmA PE=3 SV=1	5	42.2
832.3	1020.9	1221.5	1041.3	1082.9	684.7	1024.9	936.3	0.913553	0.628015	Q0PBS4	Nicotinate phosphoribosyltransferase OS=Campylobacter jejuni subsp. jejuni serotype O:2 (strain ATCC 700819 / NCTC 11168) OX=192222 GN=Cj0230c PE=3 SV=1	6	52.2
855.3	852.4	991.2	606.8	570.6	640.8	899.633	606.067	0.673682	0.00422641	Q9PIB6	GTPase Der OS=Campylobacter jejuni subsp. jejuni serotype O:2 (strain ATCC 700819 / NCTC 11168) OX=192222 GN=der PE=3 SV=1	8	52.6
1682.8	1612.4	1704.5	737.3	576.1	516.4	1666.57	609.933	0.365982	0.000122665	Q0PC74	Putative flagellar motor switch protein OS=Campylobacter jejuni subsp. jejuni serotype O:2 (strain ATCC 700819 / NCTC 11168) OX=192222 GN=fliY PE=4 SV=1	7	31
83.7	94	114.1	714.9	766.2	557.3	97.2667	679.467	6.98561	0.000784953	Q0P8C6	Putative two-component regulator OS=Campylobacter jejuni subsp. jejuni serotype O:2 (strain ATCC 700819 / NCTC 11168) OX=192222 GN=Cj1491c PE=4 SV=1	6	25.8
149.7	167.4	193.7	117.9	134.6	126.2	170.267	126.233	0.741386	0.0321815	Q9PID1	UPF0323 lipoprotein Cj0371 OS=Campylobacter jejuni subsp. jejuni serotype O:2 (strain ATCC 700819 / NCTC 11168) OX=192222 GN=Cj0371 PE=3 SV=1	4	20.7
477.4	449.2	580.4	464	406.4	636.3	502.333	502.233	0.999801	0.999059	Q0PBE1	Putative ferredoxin domain-containing integral membrane protein OS=Campylobacter jejuni subsp. jejuni serotype O:2 (strain ATCC 700819 / NCTC 11168) OX=192222 GN=Cj0369c PE=4 SV=1	5	53.5
4078.7	3388.1	3623.3	1961.9	2070.6	1656.4	3696.7	1896.3	0.512971	0.001627	Q0PB11	Putative oxidoreductase OS=Campylobacter jejuni subsp. jejuni serotype O:2 (strain ATCC 700819 / NCTC 11168) OX=192222 GN=Cj0504c PE=4 SV=1	6	33
160.8	191.3	303.6	167.8	207.4	89.1	218.567	154.767	0.708098	0.315321	Q9PHM1	Endolytic peptidoglycan transglycosylase RlpA OS=Campylobacter jejuni subsp. jejuni serotype O:2 (strain ATCC 700819 / NCTC 11168) OX=192222 GN=rlpA PE=3 SV=1	4	29.4
1854.4	1584.5	2114.3	160.5	173.3	132.1	1851.07	155.3	0.0838976	0.000381086	Q0PC18	Putative hydrolase OS=Campylobacter jejuni subsp. jejuni serotype O:2 (strain ATCC 700819 / NCTC 11168) OX=192222 GN=Cj0119 PE=4 SV=1	5	19.9
1180.5	983.1	1063.1	638.9	723.3	578.5	1075.57	646.9	0.60145	0.00380622	Q0P9Q6	GTP cyclohydrolase II OS=Campylobacter jejuni subsp. jejuni serotype O:2 (strain ATCC 700819 / NCTC 11168) OX=192222 GN=ribA PE=4 SV=1	6	21.5
393.5	456.5	581.5	435.5	432.1	381.3	477.167	416.3	0.872441	0.352904	P45491	Uncharacterized protein Cj0984 OS=Campylobacter jejuni subsp. jejuni serotype O:2 (strain ATCC 700819 / NCTC 11168) OX=192222 GN=Cj0984 PE=4 SV=2	7	28.8
645.4	581	730.1	476.6	421.9	420	652.167	439.5	0.673907	0.0106143	Q0P8U2	Imidazole glycerol phosphate synthase subunit HisH 1 OS=Campylobacter jejuni subsp. jejuni serotype O:2 (strain ATCC 700819 / NCTC 11168) OX=192222 GN=hisH1 PE=3 SV=1	6	22.7
529.9	576.9	564.6	285.6	321.2	332.8	557.133	313.2	0.562163	0.000258987	Q0P7V5	1,4-dihydroxy-6-naphtoate synthase OS=Campylobacter jejuni subsp. jejuni serotype O:2 (strain ATCC 700819 / NCTC 11168) OX=192222 GN=mqnD PE=3 SV=1	3	32.6
751.8	692.1	678.7	355.6	385.5	346.9	707.533	362.667	0.512579	0.000168452	Q9PN59	Pyridoxine 5'-phosphate synthase OS=Campylobacter jejuni subsp. jejuni serotype O:2 (strain ATCC 700819 / NCTC 11168) OX=192222 GN=pdxJ PE=1 SV=1	4	29
1424.8	1250.3	1297.8	839.9	945.6	1041.1	1324.3	942.2	0.71147	0.00806404	Q0P9J0	Putative CinA-like protein OS=Campylobacter jejuni subsp. jejuni serotype O:2 (strain ATCC 700819 / NCTC 11168) OX=192222 GN=Cj1062 PE=3 SV=1	4	41
1633	1436.1	1499.2	668.4	756.3	664	1522.77	696.233	0.457216	0.000225285	Q0PAA0	Formyltetrahydrofolate deformylase OS=Campylobacter jejuni subsp. jejuni serotype O:2 (strain ATCC 700819 / NCTC 11168) OX=192222 GN=purU PE=3 SV=1	8	31.7
268.2	298.7	420.1	280.6	290.5	240.9	329	270.667	0.822695	0.29802	Q0PC56	Cytolethal distending toxin subunit A OS=Campylobacter jejuni subsp. jejuni serotype O:2 (strain ATCC 700819 / NCTC 11168) OX=192222 GN=cdtA PE=3 SV=1	4	29.9
874.3	657.3	835.3	813.7	845.5	782	788.967	813.733	1.03139	0.738716	Q9PMD4	Probable glucose-6-phosphate isomerase OS=Campylobacter jejuni subsp. jejuni serotype O:2 (strain ATCC 700819 / NCTC 11168) OX=192222 GN=pgi PE=3 SV=1	7	46
626.7	244.5	851.8	518.3	472.5	277.6	574.333	422.8	0.736158	0.474132	Q9PI18	30S ribosomal protein S12 OS=Campylobacter jejuni subsp. jejuni serotype O:2 (strain ATCC 700819 / NCTC 11168) OX=192222 GN=rpsL PE=3 SV=1	4	14
867.8	947.6	955.4	2522.3	2850	2234.2	923.6	2535.5	2.74524	0.000861662	Q0P8N9	Putative nucleotide phosphoribosyltransferase OS=Campylobacter jejuni subsp. jejuni serotype O:2 (strain ATCC 700819 / NCTC 11168) OX=192222 GN=Cj1370 PE=4 SV=1	4	17
668.7	635.4	587.5	752.4	708.7	505.8	630.533	655.633	1.03981	0.768119	Q0PAR2	Putative amidohydrolase OS=Campylobacter jejuni subsp. jejuni serotype O:2 (strain ATCC 700819 / NCTC 11168) OX=192222 GN=Cj0605 PE=4 SV=1	6	43.7
442.6	340.4	407.7	322.1	342.9	283.2	396.9	316.067	0.796338	0.0804314	Q0P7X7	Methionine aminopeptidase OS=Campylobacter jejuni subsp. jejuni serotype O:2 (strain ATCC 700819 / NCTC 11168) OX=192222 GN=map PE=3 SV=1	5	27.4
2593.1	2044.1	2239.1	1773.1	1920.8	1321.5	2292.1	1671.8	0.729375	0.0620639	Q9PIR1	Orotate phosphoribosyltransferase OS=Campylobacter jejuni subsp. jejuni serotype O:2 (strain ATCC 700819 / NCTC 11168) OX=192222 GN=pyrE PE=3 SV=1	7	22.2
1076	1118.6	1002.9	833.2	824.1	755.7	1065.83	804.333	0.754652	0.0033027	Q0PBU4	Flagellum-specific ATP synthase OS=Campylobacter jejuni subsp. jejuni serotype O:2 (strain ATCC 700819 / NCTC 11168) OX=192222 GN=fliI PE=4 SV=1	7	50.4
2042.7	1818	1791	1094.6	1139.7	942.8	1883.9	1059.03	0.562149	0.00115853	Q0PAH7	N5-carboxyaminoimidazole ribonucleotide mutase OS=Campylobacter jejuni subsp. jejuni serotype O:2 (strain ATCC 700819 / NCTC 11168) OX=192222 GN=purE PE=3 SV=1	6	17.5
273.1	311.9	398.6	285.9	257.3	216	327.867	253.067	0.771858	0.151615	Q0PA68	Coenzyme A biosynthesis bifunctional protein CoaBC OS=Campylobacter jejuni subsp. jejuni serotype O:2 (strain ATCC 700819 / NCTC 11168) OX=192222 GN=dfp PE=3 SV=1	6	43.3
1524.3	1312.6	1248.2	588.7	626.9	566.9	1361.7	594.167	0.436342	0.000841571	Q0P854	Uncharacterized protein OS=Campylobacter jejuni subsp. jejuni serotype O:2 (strain ATCC 700819 / NCTC 11168) OX=192222 GN=Cj1574c PE=4 SV=1	5	26.4
460.3	502.6	499.6	322.4	332.9	445.7	487.5	367	0.75282	0.0447417	Q0PAN7	Putative ribonuclease OS=Campylobacter jejuni subsp. jejuni serotype O:2 (strain ATCC 700819 / NCTC 11168) OX=192222 GN=Cj0631c PE=4 SV=1	6	73.9
50.3	36.4	38	137.5	122	142.7	41.5667	134.067	3.22534	0.0002631	Q0P8S2	PseE protein OS=Campylobacter jejuni subsp. jejuni serotype O:2 (strain ATCC 700819 / NCTC 11168) OX=192222 GN=pseE PE=4 SV=1	3	73.2
1363	412.2	1454.6	1099.6	1126.5	594.9	1076.6	940.333	0.873429	0.735	Q9PLX6	50S ribosomal protein L22 OS=Campylobacter jejuni subsp. jejuni serotype O:2 (strain ATCC 700819 / NCTC 11168) OX=192222 GN=rplV PE=3 SV=1	4	15.2
218.4	268.7	275.4	255.8	267.2	274.8	254.167	265.933	1.0463	0.565644	Q0P9H0	Putative ATP/GTP-binding protein OS=Campylobacter jejuni subsp. jejuni serotype O:2 (strain ATCC 700819 / NCTC 11168) OX=192222 GN=Cj1084c PE=4 SV=1	4	29.4
273.1	276	350.2	403	442.1	307.9	299.767	384.333	1.28211	0.147433	Q0PC52	Putative amino acid recemase OS=Campylobacter jejuni subsp. jejuni serotype O:2 (strain ATCC 700819 / NCTC 11168) OX=192222 GN=Cj0085c PE=4 SV=1	5	25.9
499.8	585.7	947.7	704.4	680.2	484	677.733	622.867	0.919044	0.739574	Q0PAQ8	Possible periplasmic protein OS=Campylobacter jejuni subsp. jejuni serotype O:2 (strain ATCC 700819 / NCTC 11168) OX=192222 GN=Cj0609c PE=4 SV=1	7	45.1
1052	872.9	1042.9	740.7	884.9	768.4	989.267	798	0.806658	0.0590219	Q0P8I4	Putative dTDP-4-dehydrorhamnose 3,5-epimerase OS=Campylobacter jejuni subsp. jejuni serotype O:2 (strain ATCC 700819 / NCTC 11168) OX=192222 GN=rfbC PE=4 SV=1	7	21.1
458.3	1087.9	922.6	551.2	443.4	521.8	822.933	505.467	0.614226	0.172146	Q0PC70	Site-determining protein OS=Campylobacter jejuni subsp. jejuni serotype O:2 (strain ATCC 700819 / NCTC 11168) OX=192222 GN=Cj0063c PE=3 SV=1	5	31.8
861.8	795.4	830	539.1	587.2	446.6	829.067	524.3	0.632398	0.00258349	Q0P8H1	D-arabinose 5-phosphate isomerase OS=Campylobacter jejuni subsp. jejuni serotype O:2 (strain ATCC 700819 / NCTC 11168) OX=192222 GN=kpsF PE=3 SV=1	8	33.9
218	254.7	379.5	246.2	248	176.8	284.067	223.667	0.787374	0.327614	Q0PC35	ATP synthase F0 sector B' subunit OS=Campylobacter jejuni subsp. jejuni serotype O:2 (strain ATCC 700819 / NCTC 11168) OX=192222 GN=atpF PE=3 SV=1	4	16.3
451.4	455.9	439	312.8	312.8	297.3	448.767	307.633	0.685508	4.05415e-05	O69297	Protein GrpE OS=Campylobacter jejuni subsp. jejuni serotype O:2 (strain ATCC 700819 / NCTC 11168) OX=192222 GN=grpE PE=3 SV=2	4	20.4
1289	835.5	1425.9	1342.2	1435.4	1065.5	1183.47	1281.03	1.08244	0.666619	Q9PJ31	50S ribosomal protein L27 OS=Campylobacter jejuni subsp. jejuni serotype O:2 (strain ATCC 700819 / NCTC 11168) OX=192222 GN=rpmA PE=3 SV=1	5	9.3
187.2	211.3	243.5	128.1	141	122	214	130.367	0.60919	0.00833824	Q0P9R1	Putative oxidoreductase ferredoxin-type electron transport protein OS=Campylobacter jejuni subsp. jejuni serotype O:2 (strain ATCC 700819 / NCTC 11168) OX=192222 GN=Cj0991c PE=4 SV=1	4	48.1
421	411.2	439.7	401.6	426.7	342.5	423.967	390.267	0.920513	0.26963	Q0P7U6	Biotin synthase OS=Campylobacter jejuni subsp. jejuni serotype O:2 (strain ATCC 700819 / NCTC 11168) OX=192222 GN=bioB PE=3 SV=1	5	30.9
1102.4	1049.9	1129.9	765.6	954.6	692.7	1094.07	804.3	0.735147	0.0236765	Q0PAX5	Polyprenyl synthetase OS=Campylobacter jejuni subsp. jejuni serotype O:2 (strain ATCC 700819 / NCTC 11168) OX=192222 GN=Cj0541 PE=3 SV=1	7	33.9
695.6	719.4	715.1	492.8	577	549.8	710.033	539.867	0.76034	0.00276389	Q0P7V0	Putative periplasmic protein OS=Campylobacter jejuni subsp. jejuni serotype O:2 (strain ATCC 700819 / NCTC 11168) OX=192222 GN=Cj1680c PE=4 SV=1	6	29.1
666.5	515.2	593	457.9	339	430.1	591.567	409	0.691384	0.0320185	Q9PJB0	Chromosomal replication initiator protein DnaA OS=Campylobacter jejuni subsp. jejuni serotype O:2 (strain ATCC 700819 / NCTC 11168) OX=192222 GN=dnaA PE=3 SV=1	4	49.7
300.2	330.1	399.7	251.4	228.4	313.1	343.333	264.3	0.769806	0.11157	Q0P9F3	DNA helicase OS=Campylobacter jejuni subsp. jejuni serotype O:2 (strain ATCC 700819 / NCTC 11168) OX=192222 GN=Cj1101 PE=3 SV=1	5	79.7
1094.9	517.2	1105.4	705.3	775.7	572.4	905.833	684.467	0.755621	0.33737	Q9PLY7	50S ribosomal protein L18 OS=Campylobacter jejuni subsp. jejuni serotype O:2 (strain ATCC 700819 / NCTC 11168) OX=192222 GN=rplR PE=3 SV=1	5	13.3
2009.4	1751.4	1968.3	1564.2	1497.3	1347.6	1909.7	1469.7	0.769597	0.0127177	Q9ZAH3	30S ribosomal protein S6 OS=Campylobacter jejuni subsp. jejuni serotype O:2 (strain ATCC 700819 / NCTC 11168) OX=192222 GN=rpsF PE=3 SV=2	7	14.7
825.6	775.9	1223.7	798	863.7	596.1	941.733	752.6	0.799165	0.310418	Q0P8K6	Flagellar protein FliL OS=Campylobacter jejuni subsp. jejuni serotype O:2 (strain ATCC 700819 / NCTC 11168) OX=192222 GN=fliL PE=3 SV=1	4	19.8
882.8	761.9	823.4	445.9	511.1	365	822.7	440.667	0.535635	0.00222706	Q9PP06	Adenine phosphoribosyltransferase OS=Campylobacter jejuni subsp. jejuni serotype O:2 (strain ATCC 700819 / NCTC 11168) OX=192222 GN=apt PE=3 SV=1	5	20.7
736.6	530.8	762.5	354.3	291.9	313.6	676.633	319.933	0.472831	0.00916071	Q0P9U2	Uncharacterized protein OS=Campylobacter jejuni subsp. jejuni serotype O:2 (strain ATCC 700819 / NCTC 11168) OX=192222 GN=Cj0957c PE=4 SV=1	6	31.9
1024.9	810.1	820.1	124	108.5	112.1	885.033	114.867	0.129788	0.000391077	Q0P8V1	Uncharacterized protein OS=Campylobacter jejuni subsp. jejuni serotype O:2 (strain ATCC 700819 / NCTC 11168) OX=192222 GN=Cj1306c PE=4 SV=1	5	47.2
250.3	283	280.1	276.6	250.7	210.4	271.133	245.9	0.906934	0.313659	Q0P9V3	Putative lipoprotein OS=Campylobacter jejuni subsp. jejuni serotype O:2 (strain ATCC 700819 / NCTC 11168) OX=192222 GN=Cj0946 PE=4 SV=1	6	52.4
226.3	200.8	236.3	177.7	163.5	133	221.133	158.067	0.714803	0.0202627	Q9PPK2	GTP cyclohydrolase 1 type 2 homolog OS=Campylobacter jejuni subsp. jejuni serotype O:2 (strain ATCC 700819 / NCTC 11168) OX=192222 GN=Cj0705 PE=3 SV=1	4	27.8
300.3	265.5	268.8	221	223.9	212.5	278.2	219.133	0.787683	0.00703588	Q0P8G4	dUTPase OS=Campylobacter jejuni subsp. jejuni serotype O:2 (strain ATCC 700819 / NCTC 11168) OX=192222 GN=dut PE=1 SV=1	4	27
1028.8	595.2	1179.4	982.2	998.1	754.1	934.467	911.467	0.975387	0.91044	Q9PI58	50S ribosomal protein L28 OS=Campylobacter jejuni subsp. jejuni serotype O:2 (strain ATCC 700819 / NCTC 11168) OX=192222 GN=rpmB PE=3 SV=1	4	7.2
845.7	680.4	981	173.5	183.7	97.1	835.7	151.433	0.181205	0.00168236	Q0P8V2	Uncharacterized protein OS=Campylobacter jejuni subsp. jejuni serotype O:2 (strain ATCC 700819 / NCTC 11168) OX=192222 GN=Cj1305c PE=4 SV=1	5	47.3
353.3	334.5	431.6	624.7	733.5	514.5	373.133	624.233	1.67295	0.0228765	Q9PP76	Phosphatidylserine decarboxylase proenzyme OS=Campylobacter jejuni subsp. jejuni serotype O:2 (strain ATCC 700819 / NCTC 11168) OX=192222 GN=psd PE=3 SV=1	4	30.5
357.5	305.9	338.2	78.8	80	76.9	333.867	78.5667	0.235323	7.13597e-05	Q9PMQ6	Triosephosphate isomerase OS=Campylobacter jejuni subsp. jejuni serotype O:2 (strain ATCC 700819 / NCTC 11168) OX=192222 GN=tpiA PE=3 SV=1	4	24.7
387.5	484.5	569.9	285.9	319.4	255	480.633	286.767	0.596643	0.0255918	Q0PBA5	Shikimate dehydrogenase (NADP(+)) OS=Campylobacter jejuni subsp. jejuni serotype O:2 (strain ATCC 700819 / NCTC 11168) OX=192222 GN=aroE PE=3 SV=1	4	30
1476.1	1389	1609.7	1695.6	2009.3	1334.4	1491.6	1679.77	1.12615	0.411196	Q0P9Z9	4-methyl-5(Beta-hydroxyethyl)-thiazole monophosphate synthesis protein OS=Campylobacter jejuni subsp. jejuni serotype O:2 (strain ATCC 700819 / NCTC 11168) OX=192222 GN=thiJ PE=4 SV=1	5	20.1
2199.8	1848.5	2474.8	1083.8	1236.5	900.3	2174.37	1073.53	0.493722	0.00587477	Q0PBP4	Putative SAM-dependent methyltransferase OS=Campylobacter jejuni subsp. jejuni serotype O:2 (strain ATCC 700819 / NCTC 11168) OX=192222 GN=Cj0261c PE=4 SV=1	6	28.1
859.9	440.2	1134.7	1142.6	1105	652	811.6	966.533	1.1909	0.577953	Q0P7U2	50S ribosomal protein L15 OS=Campylobacter jejuni subsp. jejuni serotype O:2 (strain ATCC 700819 / NCTC 11168) OX=192222 GN=rp10 PE=3 SV=1	5	14
162.7	177.2	257.5	279.5	309.9	274.5	199.133	287.967	1.4461	0.0477739	Q0PC26	Putative periplasmic protein OS=Campylobacter jejuni subsp. jejuni serotype O:2 (strain ATCC 700819 / NCTC 11168) OX=192222 GN=Cj0111 PE=4 SV=1	4	29.3
475	444.7	562.8	517.9	520.7	510.3	494.167	516.3	1.04479	0.567283	Q0PAR1	Putative secretion protein HlyD OS=Campylobacter jejuni subsp. jejuni serotype O:2 (strain ATCC 700819 / NCTC 11168) OX=192222 GN=Cj0606 PE=3 SV=1	6	42.8
633.6	838.6	775.7	473.1	394.9	383.1	749.3	417.033	0.556564	0.00766442	Q9PMJ8	Flagellar P-ring protein OS=Campylobacter jejuni subsp. jejuni serotype O:2 (strain ATCC 700819 / NCTC 11168) OX=192222 GN=flgI PE=3 SV=1	7	37
536.4	646.8	825.2	771.7	665.1	1063.1	669.467	833.3	1.24472	0.323726	Q0P9G2	Protein-export membrane protein SecF OS=Campylobacter jejuni subsp. jejuni serotype O:2 (strain ATCC 700819 / NCTC 11168) OX=192222 GN=secF PE=3 SV=1	4	36.1
1456.4	1105.4	1077.3	762.8	854	603.9	1213.03	740.233	0.610233	0.0292258	Q9PIR8	Acetylglutamate kinase OS=Campylobacter jejuni subsp. jejuni serotype O:2 (strain ATCC 700819 / NCTC 11168) OX=192222 GN=argB PE=3 SV=2	6	30.5
399.1	339.9	370.9	250.2	268.4	205.9	369.967	241.5	0.652762	0.00702569	Q9JN05	NAD-dependent protein deacylase OS=Campylobacter jejuni subsp. jejuni serotype O:2 (strain ATCC 700819 / NCTC 11168) OX=192222 GN=cobB PE=3 SV=2	3	26.5
292	336.6	385.9	306.4	267.5	295.2	338.167	289.7	0.856678	0.175505	Q0PBD3	Putative AAA family ATPase OS=Campylobacter jejuni subsp. jejuni serotype O:2 (strain ATCC 700819 / NCTC 11168) OX=192222 GN=Cj0377 PE=4 SV=1	6	66.4
2170.9	1067	2426.4	1689.2	1795.9	1026.7	1888.1	1503.93	0.796533	0.469671	Q0P832	50S ribosomal protein L17 OS=Campylobacter jejuni subsp. jejuni serotype O:2 (strain ATCC 700819 / NCTC 11168) OX=192222 GN=rplQ PE=3 SV=1	5	13.2
507.9	480.8	623.2	421.7	428.8	391.6	537.3	414.033	0.770581	0.0523401	Q9PII7	Peptidyl-tRNA hydrolase OS=Campylobacter jejuni subsp. jejuni serotype O:2 (strain ATCC 700819 / NCTC 11168) OX=192222 GN=pth PE=3 SV=1	4	19.9
764	628.8	673.4	686.9	810.8	543.2	688.733	680.3	0.987755	0.9274	Q9PNE6	Phosphoheptose isomerase 1 OS=Campylobacter jejuni subsp. jejuni serotype O:2 (strain ATCC 700819 / NCTC 11168) OX=192222 GN=gmhA1 PE=1 SV=1	5	20.1
659.5	699.9	565.1	363.3	322.1	334	641.5	339.8	0.529696	0.00194954	Q9PIC8	UPF0234 protein Cj0374 OS=Campylobacter jejuni subsp. jejuni serotype O:2 (strain ATCC 700819 / NCTC 11168) OX=192222 GN=Cj0374 PE=3 SV=1	4	18.3
74.9	106	99.9	378.4	465.2	319.4	93.6	387.667	4.14174	0.00247578	Q0PB74	Putative pyridoxamine 5'-phosphate oxidase OS=Campylobacter jejuni subsp. jejuni serotype O:2 (strain ATCC 700819 / NCTC 11168) OX=192222 GN=Cj0436 PE=4 SV=1	3	15.7
51.5	70	121	1021.1	1154.8	964.2	80.8333	1046.7	12.9489	8.8201e-05	Q0P8H7	Aminotransferase OS=Campylobacter jejuni subsp. jejuni serotype O:2 (strain ATCC 700819 / NCTC 11168) OX=192222 GN=Cj1437c PE=3 SV=1	5	41.9
850.5	771.7	880	647.9	665.5	466.1	834.067	593.167	0.711174	0.0280206	Q9PNT0	Queuine tRNA-ribosyltransferase OS=Campylobacter jejuni subsp. jejuni serotype O:2 (strain ATCC 700819 / NCTC 11168) OX=192222 GN=tgt PE=3 SV=1	4	42.5
236.3	171.1	211.3	350.6	291.6	169.9	206.233	270.7	1.31259	0.317453	Q0P992	Uncharacterized protein OS=Campylobacter jejuni subsp. jejuni serotype O:2 (strain ATCC 700819 / NCTC 11168) OX=192222 GN=Cj1164c PE=4 SV=1	3	10.3
156.4	219.9	207.7	194.4	190.8	165	194.667	183.4	0.942123	0.628655	Q9PHQ1	Phosphate import ATP-binding protein PstB OS=Campylobacter jejuni subsp. jejuni serotype O:2 (strain ATCC 700819 / NCTC 11168) OX=192222 GN=pstB PE=3 SV=1	4	27.5
216	178.9	204.9	163	169.3	137	199.933	156.433	0.782427	0.0422955	Q9PJ18	ATP synthase epsilon chain OS=Campylobacter jejuni subsp. jejuni serotype O:2 (strain ATCC 700819 / NCTC 11168) OX=192222 GN=atpC PE=3 SV=1	3	13.7
460.3	442.8	506.5	300.5	296.7	271.5	469.867	289.567	0.616274	0.00102344	Q0P9X4	Ribose 5-phosphate isomerase OS=Campylobacter jejuni subsp. jejuni serotype O:2 (strain ATCC 700819 / NCTC 11168) OX=192222 GN=rpiB PE=4 SV=1	4	16.3
1106.5	1099.1	1217.5	1138.5	1043.1	1040.8	1141.03	1074.13	0.941369	0.2521	Q0PC97	Putative single-stranded-DNA-specific exonuclease OS=Campylobacter jejuni subsp. jejuni serotype O:2 (strain ATCC 700819 / NCTC 11168) OX=192222 GN=recJ PE=4 SV=1	4	59.4
517.4	507.5	611	656.3	649.2	703.3	545.3	669.6	1.22795	0.0285259	Q0P921	Putative peptidase M23 family protein OS=Campylobacter jejuni subsp. jejuni serotype O:2 (strain ATCC 700819 / NCTC 11168) OX=192222 GN=Cj1235 PE=4 SV=1	5	30.6
397.5	297.9	306.3	270.8	250.8	178.9	333.9	233.5	0.699311	0.0768834	Q0P7W3	Putative periplasmic protein OS=Campylobacter jejuni subsp. jejuni serotype O:2 (strain ATCC 700819 / NCTC 11168) OX=192222 GN=Cj1666c PE=4 SV=1	3	16.3
102.7	99.4	94.8	86.3	96.2	68.2	98.9667	83.5667	0.844392	0.144669	Q9PLW1	3-isopropylmalate dehydratase large subunit OS=Campylobacter jejuni subsp. jejuni serotype O:2 (strain ATCC 700819 / NCTC 11168) OX=192222 GN=leuC PE=3 SV=1	2	51.7
216.8	251.7	277.6	120.6	108.6	114.2	248.7	114.467	0.46026	0.00171077	Q0PB57	Uncharacterized protein OS=Campylobacter jejuni subsp. jejuni serotype O:2 (strain ATCC 700819 / NCTC 11168) OX=192222 GN=Cj0456c PE=4 SV=1	4	37.4
126.1	108.1	184	108.3	126.5	88.6	139.4	107.8	0.773314	0.281035	Q9PM82	30S ribosomal protein S11 OS=Campylobacter jejuni subsp. jejuni serotype O:2 (strain ATCC 700819 / NCTC 11168) OX=192222 GN=rpsK PE=3 SV=1	3	13.9
1049.8	867.5	857.8	704.8	819.8	733.6	925.033	752.733	0.813736	0.0732124	Q0P7V9	Putative periplasmic protein OS=Campylobacter jejuni subsp. jejuni serotype O:2 (strain ATCC 700819 / NCTC 11168) OX=192222 GN=cgpA PE=4 SV=1	5	25.3
431.5	329.8	435.6	341.7	318	293.3	398.967	317.667	0.796224	0.0948971	Q0P9G0	Putative preprotein translocase protein OS=Campylobacter jejuni subsp. jejuni serotype O:2 (strain ATCC 700819 / NCTC 11168) OX=192222 GN=Cj1094c PE=1 SV=1	3	10.2
1046.9	947.7	890	681.5	693.8	468.7	961.533	614.667	0.639257	0.0158408	Q0P923	Putative HAD-superfamily hydrolase OS=Campylobacter jejuni subsp. jejuni serotype O:2 (strain ATCC 700819 / NCTC 11168) OX=192222 GN=Cj1233 PE=4 SV=1	3	23.7
130.7	148.5	205.9	177.2	189.3	231.5	161.7	199.333	1.23274	0.25053	Q0PBB3	Uncharacterized protein OS=Campylobacter jejuni subsp. jejuni serotype O:2 (strain ATCC 700819 / NCTC 11168) OX=192222 GN=Cj0397c PE=4 SV=1	3	22.3
96.4	127.6	148.3	149.3	147.6	166.2	124.1	154.367	1.24389	0.135282	Q0P875	Putative ATP/GTP-binding protein OS=Campylobacter jejuni subsp. jejuni serotype O:2 (strain ATCC 700819 / NCTC 11168) OX=192222 GN=rloH PE=4 SV=1	4	69.2
92.7	130.8	142	266.7	280.9	421.5	121.833	323.033	2.65144	0.0175617	Q0P843	Putative oxidoreductase OS=Campylobacter jejuni subsp. jejuni serotype O:2 (strain ATCC 700819 / NCTC 11168) OX=192222 GN=Cj1585c PE=4 SV=1	4	103.8
82.6	105.9	134.5	81.5	91.7	67.9	107.667	80.3667	0.74644	0.173682	Q0PBY1	Ribosomal RNA small subunit methyltransferase E OS=Campylobacter jejuni subsp. jejuni serotype O:2 (strain ATCC 700819 / NCTC 11168) OX=192222 GN=Cj0156c PE=3 SV=1	3	25.5
942.1	1024.9	1356.7	1089.2	1004.2	1919	1107.9	1337.47	1.20721	0.510435	Q0P971	Cytochrome b OS=Campylobacter jejuni subsp. jejuni serotype O:2 (strain ATCC 700819 / NCTC 11168) OX=192222 GN=petB PE=3 SV=1	5	48.1
1004.2	1084.3	1215.7	1095.2	982.8	1347.3	1101.4	1141.77	1.03665	0.761378	Q0P8Y4	Putative guanosine-3',5'-bis(Diphosphate) 3'-pyrophosphohydrolase OS=Campylobacter jejuni subsp. jejuni serotype O:2 (strain ATCC 700819 / NCTC 11168) OX=192222 GN=spoT PE=3 SV=1	5	83.7
160.2	168	231	256	243.2	326.7	186.4	275.3	1.47693	0.0605675	Q0P8S5	PseD protein OS=Campylobacter jejuni subsp. jejuni serotype O:2 (strain ATCC 700819 / NCTC 11168) OX=192222 GN=pseD PE=4 SV=1	3	76.6
512.9	621.1	646.7	401.7	499.6	370.9	593.567	424.067	0.714438	0.0398405	Q0PB44	Amino-acid ABC transporter ATP-binding protein OS=Campylobacter jejuni subsp. jejuni serotype O:2 (strain ATCC 700819 / NCTC 11168) OX=192222 GN=Cj0469 PE=4 SV=1	5	29
1189.3	1058.2	1108.3	826.6	836.8	703.8	1118.6	789.067	0.705406	0.00453695	Q0PBG9	Putative nucleoside hydrolase OS=Campylobacter jejuni subsp. jejuni serotype O:2 (strain ATCC 700819 / NCTC 11168) OX=192222 GN=Cj0340 PE=4 SV=1	4	37.5
107.2	107.5	182.7	112.8	103.6	106.2	132.467	107.533	0.811777	0.379585	Q0PAL6	Penicillin-binding protein OS=Campylobacter jejuni subsp. jejuni serotype O:2 (strain ATCC 700819 / NCTC 11168) OX=192222 GN=pbpC PE=4 SV=1	3	67.9
541	442.3	506.5	360.5	344.3	296.6	496.6	333.8	0.672171	0.00936699	Q0P9E2	Peptide-methionine (R)-S-oxide reductase OS=Campylobacter jejuni subsp. jejuni serotype O:2 (strain ATCC 700819 / NCTC 11168) OX=192222 GN=Cj1112c PE=4 SV=1	4	13.4
319.1	309.1	342	305	282.6	244.2	323.4	277.267	0.857349	0.0849366	Q9PI73	UDP-N-acetylmuramoylalanine--D-glutamate ligase OS=Campylobacter jejuni subsp. jejuni serotype O:2 (strain ATCC 700819 / NCTC 11168) OX=192222 GN=murD PE=3 SV=1	4	45.3
377	606.5	561.9	408.9	528.6	334.2	515.133	423.9	0.822894	0.369155	Q0PAC0	Putative NLPA family lipoprotein OS=Campylobacter jejuni subsp. jejuni serotype O:2 (strain ATCC 700819 / NCTC 11168) OX=192222 GN=Cj0770c PE=4 SV=1	6	28.6
301.2	271.4	286.5	156	174.6	150.2	286.367	160.267	0.559655	0.000369739	Q9PM74	1-(5-phosphoribosyl)-5-[(5-phosphoribosylamino)methylideneamino] imidazole-4-carboxamide isomerase OS=Campylobacter jejuni subsp. jejuni serotype O:2 (strain ATCC 700819 / NCTC 11168) OX=192222 GN=hisA PE=1 SV=1	3	26.7
233.2	348.1	346	338.4	320.4	424	309.1	360.933	1.16769	0.355156	Q9PPM7	UvrABC system protein B OS=Campylobacter jejuni subsp. jejuni serotype O:2 (strain ATCC 700819 / NCTC 11168) OX=192222 GN=uvrB PE=3 SV=1	5	75.9
902.5	797.5	886.6	841.7	1006.4	720.4	862.2	856.167	0.993002	0.949255	Q0PBQ0	Exodeoxyribonuclease OS=Campylobacter jejuni subsp. jejuni serotype O:2 (strain ATCC 700819 / NCTC 11168) OX=192222 GN=exoA PE=4 SV=1	5	29.7
170	232.8	263.7	208.3	176.9	187.3	222.167	190.833	0.858965	0.341793	Q9PHT7	Sec-independent protein translocase protein TatB OS=Campylobacter jejuni subsp. jejuni serotype O:2 (strain ATCC 700819 / NCTC 11168) OX=192222 GN=tatB PE=3 SV=1	3	15.7
1146.6	1041.9	1196.2	945.2	1017.7	749.4	1128.23	904.1	0.801341	0.0717806	Q0P8Z2	Putative hydrogenase maturation protease OS=Campylobacter jejuni subsp. jejuni serotype O:2 (strain ATCC 700819 / NCTC 11168) OX=192222 GN=hydD PE=4 SV=1	4	20.1
669.5	708.2	747.3	1899.6	1754.5	2942.9	708.333	2199	3.10447	0.0164645	Q0P9Z5	Putative amino-acid transport protein OS=Campylobacter jejuni subsp. jejuni serotype O:2 (strain ATCC 700819 / NCTC 11168) OX=192222 GN=Cj0903c PE=3 SV=1	5	53
629.4	573.5	694.7	394.5	374.4	324.4	632.533	364.433	0.576149	0.00276406	Q0PB97	Putative periplasmic protein OS=Campylobacter jejuni subsp. jejuni serotype O:2 (strain ATCC 700819 / NCTC 11168) OX=192222 GN=Cj0413 PE=4 SV=1	5	26.5
968.4	795.5	922.3	560.1	569.6	404.8	895.4	511.5	0.571253	0.00667778	Q0PC79	Cytokinin riboside 5'-monophosphate phosphoribohydrolase OS=Campylobacter jejuni subsp. jejuni serotype O:2 (strain ATCC 700819 / NCTC 11168) OX=192222 GN=Cj0054c PE=3 SV=1	5	22.7
628	451.4	445.6	280.4	291.9	235.8	508.333	269.367	0.529902	0.0184818	Q9PM71	Histidine biosynthesis bifunctional protein HisIE OS=Campylobacter jejuni subsp. jejuni serotype O:2 (strain ATCC 700819 / NCTC 11168) OX=192222 GN=hisI PE=3 SV=1	3	23.2
139.1	128.4	139.1	334.4	413	260.7	135.533	336.033	2.47934	0.0104596	Q0P965	Putative PAS domain containing signal-transduction sensor protein OS=Campylobacter jejuni subsp. jejuni serotype O:2 (strain ATCC 700819 / NCTC 11168) OX=192222 GN=Cj1191c PE=4 SV=1	3	19
93.9	107.6	185.3	124.6	130.1	106.7	128.933	120.467	0.934333	0.787128	Q0P900	Putative membrane protein OS=Campylobacter jejuni subsp. jejuni serotype O:2 (strain ATCC 700819 / NCTC 11168) OX=192222 GN=Cj1256c PE=4 SV=1	3	25.5
474.5	360.1	311.4	196.5	188.3	100.4	382	161.733	0.423386	0.0183901	Q0PB83	Uncharacterized protein OS=Campylobacter jejuni subsp. jejuni serotype O:2 (strain ATCC 700819 / NCTC 11168) OX=192222 GN=Cj0427 PE=4 SV=1	2	13.4
172.8	185.4	250.8	103.3	108.4	60.4	203	90.7	0.446798	0.017089	Q0PBV0	Uncharacterized protein OS=Campylobacter jejuni subsp. jejuni serotype O:2 (strain ATCC 700819 / NCTC 11168) OX=192222 GN=Cj0189c PE=4 SV=1	4	27.6
384.6	364.2	393.9	129.4	132.7	127.4	380.9	129.833	0.340859	9.42108e-06	Q0PA24	Uncharacterized protein OS=Campylobacter jejuni subsp. jejuni serotype O:2 (strain ATCC 700819 / NCTC 11168) OX=192222 GN=dsbA PE=4 SV=1	4	24.5
274.5	267.9	325.3	189.3	214.4	167.8	289.233	190.5	0.658638	0.0119557	Q9PI11	Indole-3-glycerol phosphate synthase OS=Campylobacter jejuni subsp. jejuni serotype O:2 (strain ATCC 700819 / NCTC 11168) OX=192222 GN=trpC PE=1 SV=1	3	29.6
195.9	178.3	182	365.9	454.8	281.8	185.4	367.5	1.9822	0.0222572	Q9PIK2	Pantothenate synthetase OS=Campylobacter jejuni subsp. jejuni serotype O:2 (strain ATCC 700819 / NCTC 11168) OX=192222 GN=panC PE=1 SV=1	3	32.1
134.3	136.2	179.3	252.4	284.3	244.2	149.933	260.3	1.7361	0.00447037	Q0P8D4	Putative lipoprotein OS=Campylobacter jejuni subsp. jejuni serotype O:2 (strain ATCC 700819 / NCTC 11168) OX=192222 GN=Cj1483c PE=4 SV=1	4	20.2
119	96.3	121.8	76.6	89.5	79.9	112.367	82	0.729754	0.0274855	Q0PBI7	Ferric uptake regulation protein OS=Campylobacter jejuni subsp. jejuni serotype O:2 (strain ATCC 700819 / NCTC 11168) OX=192222 GN=perR PE=3 SV=1	2	15.9
643.1	709.5	992.2	988.2	869.1	1392	781.6	1083.1	1.38575	0.18964	Q0P8R8	Uncharacterized protein OS=Campylobacter jejuni subsp. jejuni serotype O:2 (strain ATCC 700819 / NCTC 11168) OX=192222 GN=maf6 PE=4 SV=1	5	70.6
187.3	197.6	257.9	280.8	262.4	512.7	214.267	351.967	1.64266	0.174462	Q0PC54	Cytochrome bd oxidase subunit I OS=Campylobacter jejuni subsp. jejuni serotype O:2 (strain ATCC 700819 / NCTC 11168) OX=192222 GN=cydA PE=4 SV=1	3	58.2
61.6	95.9	120.5	103.9	104.7	134.7	92.6667	114.433	1.23489	0.334652	Q0P7W9	Putative integral membrane protein OS=Campylobacter jejuni subsp. jejuni serotype O:2 (strain ATCC 700819 / NCTC 11168) OX=192222 GN=Cj1660 PE=4 SV=1	2	54
177.4	195.1	263	179.5	174.4	184	211.833	179.3	0.84642	0.282731	Q0PB66	Putative NUDIX hydrolase family protein OS=Campylobacter jejuni subsp. jejuni serotype O:2 (strain ATCC 700819 / NCTC 11168) OX=192222 GN=Cj0447 PE=4 SV=1	3	23.3
146	179.4	248.3	229.1	197.9	317.1	191.233	248.033	1.29702	0.290733	Q0P7U3	Protein translocase subunit SecY OS=Campylobacter jejuni subsp. jejuni serotype O:2 (strain ATCC 700819 / NCTC 11168) OX=192222 GN=secY PE=3 SV=1	3	46
748.7	560.7	633.4	447.2	441.8	353.8	647.6	414.267	0.639695	0.0202884	Q0PAY1	OORD subunit of 2-oxoglutarate:acceptor oxidoreductase OS=Campylobacter jejuni subsp. jejuni serotype O:2 (strain ATCC 700819 / NCTC 11168) OX=192222 GN=oorD PE=4 SV=1	3	11.4
25.5	35.7	52.2	299.8	213.6	130.2	37.8	214.533	5.67549	0.0234822	Q0P8T2	Putative methyltransferase OS=Campylobacter jejuni subsp. jejuni serotype O:2 (strain ATCC 700819 / NCTC 11168) OX=192222 GN=Cj1325 PE=4 SV=1	2	25.9
220.1	295.7	422.6	331.8	337.6	338.7	312.8	336.033	1.07428	0.714363	Q0P9C6	GalNAc(5)-diNAcBac-PP-undecaprenol beta-1,3-glucosyltransferase OS=Campylobacter jejuni subsp. jejuni serotype O:2 (strain ATCC 700819 / NCTC 11168) OX=192222 GN=pglI PE=1 SV=1	5	35.5
996.2	1262.9	1295.9	1243.3	1459.5	912.5	1185	1205.1	1.01696	0.918803	Q0P7S6	50S ribosomal protein L23 OS=Campylobacter jejuni subsp. jejuni serotype O:2 (strain ATCC 700819 / NCTC 11168) OX=192222 GN=rplW PE=3 SV=1	5	10.6
184.8	223.8	258.8	200.6	233.1	169.2	222.467	200.967	0.903356	0.488765	Q9PJ40	Uracil-DNA glycosylase OS=Campylobacter jejuni subsp. jejuni serotype O:2 (strain ATCC 700819 / NCTC 11168) OX=192222 GN=ung PE=3 SV=1	3	26.3
437.8	363.2	432.5	197.3	243	162.4	411.167	200.9	0.48861	0.00328879	Q0P973	Cyclopropane-fatty-acyl-phospholipid synthase OS=Campylobacter jejuni subsp. jejuni serotype O:2 (strain ATCC 700819 / NCTC 11168) OX=192222 GN=cfa PE=4 SV=1	2	45.6
299.9	262.5	353.8	194.4	209.5	151.4	305.4	185.1	0.60609	0.0191942	Q0PBF7	Putative transmembrane protein OS=Campylobacter jejuni subsp. jejuni serotype O:2 (strain ATCC 700819 / NCTC 11168) OX=192222 GN=Cj0352 PE=4 SV=1	3	31.1
199	244.7	259	186	219.5	178.9	234.233	194.8	0.831649	0.147569	Q0P9Z6	Putative glutamine transport ATP-binding protein OS=Campylobacter jejuni subsp. jejuni serotype O:2 (strain ATCC 700819 / NCTC 11168) OX=192222 GN=glnQ PE=4 SV=1	5	27
292.2	282.5	238.1	198.6	225.3	199.3	270.933	207.733	0.766732	0.0283968	Q0PA14	Putative transcriptional regulator OS=Campylobacter jejuni subsp. jejuni serotype O:2 (strain ATCC 700819 / NCTC 11168) OX=192222 GN=Cj0883c PE=4 SV=1	4	15.1
34.5	31.6	30.6	26.5	35	25.4	32.2333	28.9667	0.898656	0.371835	Q0P9G8	Uncharacterized protein OS=Campylobacter jejuni subsp. jejuni serotype O:2 (strain ATCC 700819 / NCTC 11168) OX=192222 GN=Cj1086c PE=4 SV=1	1	13.8
1080.1	831.7	1087.3	1014.6	1103.7	698.8	999.7	939.033	0.939315	0.70442	Q9PLY2	50S ribosomal protein L24 OS=Campylobacter jejuni subsp. jejuni serotype O:2 (strain ATCC 700819 / NCTC 11168) OX=192222 GN=rplX PE=3 SV=1	5	8.3
313.4	397.6	548.4	182.7	197	175.4	419.8	185.033	0.440765	0.0272573	Q9PMV3	1-deoxy-D-xylulose 5-phosphate reductoisomerase OS=Campylobacter jejuni subsp. jejuni serotype O:2 (strain ATCC 700819 / NCTC 11168) OX=192222 GN=dxr PE=3 SV=1	4	39.5
289.7	275.8	402.1	336	377.8	262.6	322.533	325.467	1.00909	0.957941	Q0PBP0	Putative cytochrome C-type haem-binding periplasmic protein OS=Campylobacter jejuni subsp. jejuni serotype O:2 (strain ATCC 700819 / NCTC 11168) OX=192222 GN=Cj0265c PE=4 SV=1	4	22.1
1101.4	566	1198.9	810.7	945.5	520.6	955.433	758.933	0.794334	0.447026	Q9PID2	30S ribosomal protein S21 OS=Campylobacter jejuni subsp. jejuni serotype O:2 (strain ATCC 700819 / NCTC 11168) OX=192222 GN=rpsU PE=3 SV=1	3	8.7
104.8	119.1	153.3	126.9	123.7	160.1	125.733	136.9	1.08881	0.578763	Q0PBJ6	Putative integral membrane protein OS=Campylobacter jejuni subsp. jejuni serotype O:2 (strain ATCC 700819 / NCTC 11168) OX=192222 GN=Cj0313 PE=4 SV=1	3	40.4
574.1	552	638.3	398.2	447.3	316.1	588.133	387.2	0.658354	0.012166	Q9PM24	Glutamate racemase OS=Campylobacter jejuni subsp. jejuni serotype O:2 (strain ATCC 700819 / NCTC 11168) OX=192222 GN=murI PE=1 SV=1	4	28.1
93.2	93.9	97.9	83	80.7	71.9	95	78.5333	0.826667	0.0110942	Q0PBE2	Transcriptional regulator CmeR OS=Campylobacter jejuni subsp. jejuni serotype O:2 (strain ATCC 700819 / NCTC 11168) OX=192222 GN=cmeR PE=4 SV=1	3	24.2
173.6	200.5	226.6	315	296.6	253.4	200.233	288.333	1.43999	0.0208619	Q0P9B9	Putative two-domain glucosyltransferase OS=Campylobacter jejuni subsp. jejuni serotype O:2 (strain ATCC 700819 / NCTC 11168) OX=192222 GN=Cj1135 PE=4 SV=1	4	60.5
343.9	275.6	313.8	173.4	209.9	165	311.1	182.767	0.587485	0.00597946	Q0P8A5	Uncharacterized protein OS=Campylobacter jejuni subsp. jejuni serotype O:2 (strain ATCC 700819 / NCTC 11168) OX=192222 GN=Cj1514c PE=4 SV=1	4	27.9
144.4	165.7	221.7	2522.7	2918.8	1775.6	177.267	2405.7	13.5711	0.00268013	Q0PBL5	Putative MoeB/ThiF family protein OS=Campylobacter jejuni subsp. jejuni serotype O:2 (strain ATCC 700819 / NCTC 11168) OX=192222 GN=Cj0294 PE=4 SV=1	3	24.5
498.3	389.9	481.1	256.7	261.5	205.7	456.433	241.3	0.528664	0.0048354	Q0PBS5	Putative acetyltransferase OS=Campylobacter jejuni subsp. jejuni serotype O:2 (strain ATCC 700819 / NCTC 11168) OX=192222 GN=Cj0229 PE=4 SV=1	2	20.3
1065	1005.4	1785.7	752.8	758.8	676.2	1285.37	729.267	0.567361	0.0921054	Q0PBH2	Putative flagellar motor proton channel OS=Campylobacter jejuni subsp. jejuni serotype O:2 (strain ATCC 700819 / NCTC 11168) OX=192222 GN=motA PE=4 SV=1	3	28.1
1382	1185.6	983.1	629.2	549.9	591.9	1183.57	590.333	0.498775	0.00721821	Q0PC72	RNA polymerase sigma factor for flagellar operon OS=Campylobacter jejuni subsp. jejuni serotype O:2 (strain ATCC 700819 / NCTC 11168) OX=192222 GN=fliA PE=3 SV=1	3	28.4
465.3	361.9	767	640.2	591.6	427.8	531.4	553.2	1.04102	0.881678	Q9PLX5	30S ribosomal protein S19 OS=Campylobacter jejuni subsp. jejuni serotype O:2 (strain ATCC 700819 / NCTC 11168) OX=192222 GN=rpsS PE=3 SV=1	3	10.4
376.7	321	369.5	217	238.8	174.9	355.733	210.233	0.590986	0.00476087	P0C634	7-cyano-7-deazaguanine synthase OS=Campylobacter jejuni subsp. jejuni serotype O:2 (strain ATCC 700819 / NCTC 11168) OX=192222 GN=queC PE=3 SV=1	3	25.1
396.6	520.2	549.7	382.5	631.6	520.2	488.833	511.433	1.04623	0.805608	Q9PPJ7	30S ribosomal protein S16 OS=Campylobacter jejuni subsp. jejuni serotype O:2 (strain ATCC 700819 / NCTC 11168) OX=192222 GN=rpsP PE=3 SV=1	3	8.7
373.6	475.6	554.8	477.4	474.5	507.2	468	486.367	1.03925	0.748552	Q0P8U6	Pseudaminic acid cytidylyltransferase OS=Campylobacter jejuni subsp. jejuni serotype O:2 (strain ATCC 700819 / NCTC 11168) OX=192222 GN=pseF PE=3 SV=1	4	26.6
290	279.4	332.2	228.5	218.7	185.2	300.533	210.8	0.70142	0.0124691	Q9PJ28	Methionyl-tRNA formyltransferase OS=Campylobacter jejuni subsp. jejuni serotype O:2 (strain ATCC 700819 / NCTC 11168) OX=192222 GN=fmt PE=3 SV=1	2	34
120.5	152.1	141.2	150	150.5	174.4	137.933	158.3	1.14766	0.172446	Q9PNJ9	Apolipoprotein N-acyltransferase OS=Campylobacter jejuni subsp. jejuni serotype O:2 (strain ATCC 700819 / NCTC 11168) OX=192222 GN=lnt PE=3 SV=1	2	52.1
140.8	152.9	113.9	72	69.7	55.7	135.867	65.8	0.484298	0.00512155	Q0PAA2	Uncharacterized protein OS=Campylobacter jejuni subsp. jejuni serotype O:2 (strain ATCC 700819 / NCTC 11168) OX=192222 GN=Cj0788 PE=4 SV=1	2	19.4
22	21.4	30.6	13.5	15.5	16.9	24.6667	15.3	0.62027	0.0402826	Q0P9U8	Putative MCP-domain signal transduction protein OS=Campylobacter jejuni subsp. jejuni serotype O:2 (strain ATCC 700819 / NCTC 11168) OX=192222 GN=Cj0951c PE=4 SV=1	3	24.8
1351.6	1148.5	1415	787.7	883.2	586.9	1305.03	752.6	0.57669	0.00962657	Q0P9T4	Putative acyl-CoA thioester hydrolase OS=Campylobacter jejuni subsp. jejuni serotype O:2 (strain ATCC 700819 / NCTC 11168) OX=192222 GN=Cj0965c PE=4 SV=1	2	14.6
75.6	55.5	66.3	57	49.3	36.4	65.8	47.5667	0.722898	0.0945619	Q0P7Y9	NifU protein homolog OS=Campylobacter jejuni subsp. jejuni serotype O:2 (strain ATCC 700819 / NCTC 11168) OX=192222 GN=Cj1639 PE=4 SV=1	2	9.7
628.4	594.4	635.8	464.3	460.4	329.3	619.533	418	0.674701	0.0120052	Q0PAG2	Putative ArsC family protein OS=Campylobacter jejuni subsp. jejuni serotype O:2 (strain ATCC 700819 / NCTC 11168) OX=192222 GN=Cj0717 PE=3 SV=1	5	12.8
798.2	785.4	893.5	439.9	467.6	411.1	825.7	439.533	0.532316	0.000517393	Q0P8U5	UDP-2,4-diacetamido-2,4,6-trideoxy-beta-L-altropyranose hydrolase OS=Campylobacter jejuni subsp. jejuni serotype O:2 (strain ATCC 700819 / NCTC 11168) OX=192222 GN=pseG PE=1 SV=1	5	31.3
112.3	140.4	151.4	90.5	95.4	66.5	134.7	84.1333	0.624598	0.0261367	Q0PBB9	Uncharacterized protein OS=Campylobacter jejuni subsp. jejuni serotype O:2 (strain ATCC 700819 / NCTC 11168) OX=192222 GN=Cj0391c PE=4 SV=1	3	22.8
313.1	362.9	368.9	356.4	343	306	348.3	335.133	0.962197	0.601235	Q9PM37	DNA primase OS=Campylobacter jejuni subsp. jejuni serotype O:2 (strain ATCC 700819 / NCTC 11168) OX=192222 GN=dnaG PE=3 SV=1	4	69
278.1	224.4	247.5	121.9	127.9	106.7	250	118.833	0.475333	0.0014467	Q0P8J1	Putative D-glycero-D-manno-heptose 1-phosphate guanosyltransferase OS=Campylobacter jejuni subsp. jejuni serotype O:2 (strain ATCC 700819 / NCTC 11168) OX=192222 GN=hddC PE=4 SV=1	3	25.6
82.4	58.5	85.7	79.3	66.3	43.2	75.5333	62.9333	0.833186	0.406543	Q9PI38	50S ribosomal protein L33 OS=Campylobacter jejuni subsp. jejuni serotype O:2 (strain ATCC 700819 / NCTC 11168) OX=192222 GN=rpmG PE=3 SV=1	3	6.2
302.3	322.4	346.7	332.6	343.1	306.3	323.8	327.333	1.01091	0.844325	Q9PLW0	3-isopropylmalate dehydrogenase OS=Campylobacter jejuni subsp. jejuni serotype O:2 (strain ATCC 700819 / NCTC 11168) OX=192222 GN=leuB PE=1 SV=1	4	39.3
937.8	912.8	1089.9	366.7	411.7	304.6	980.167	361	0.368305	0.000617942	Q0P9H8	Pyrroline-5-carboxylate reductase OS=Campylobacter jejuni subsp. jejuni serotype O:2 (strain ATCC 700819 / NCTC 11168) OX=192222 GN=proC PE=3 SV=1	3	26.6
545.5	539.6	561.9	518.5	529.7	473.4	549	507.2	0.923862	0.0861992	Q9PIZ5	UDP-3-O-acyl-N-acetylglucosamine deacetylase OS=Campylobacter jejuni subsp. jejuni serotype O:2 (strain ATCC 700819 / NCTC 11168) OX=192222 GN=lpxC PE=3 SV=1	4	32.9
188.4	214.4	209	196.7	162.7	284.4	203.933	214.6	1.0523	0.788052	Q0P978	Highly acidic protein OS=Campylobacter jejuni subsp. jejuni serotype O:2 (strain ATCC 700819 / NCTC 11168) OX=192222 GN=Cj1178c PE=4 SV=1	4	61.6
531	516.7	650.5	486	464.5	326.3	566.067	425.6	0.751855	0.0989358	Q9PNZ0	Outer-membrane lipoprotein carrier protein OS=Campylobacter jejuni subsp. jejuni serotype O:2 (strain ATCC 700819 / NCTC 11168) OX=192222 GN=lolA PE=3 SV=1	4	19.8
449.5	424.1	454.8	280	305.4	260.9	442.8	282.1	0.637082	0.00055211	Q0P933	Two-component regulator OS=Campylobacter jejuni subsp. jejuni serotype O:2 (strain ATCC 700819 / NCTC 11168) OX=192222 GN=dccR PE=4 SV=1	4	25.6
543.1	619.9	774.3	524.6	606.5	465.6	645.767	532.233	0.824188	0.225558	Q9PHL1	GTPase Era OS=Campylobacter jejuni subsp. jejuni serotype O:2 (strain ATCC 700819 / NCTC 11168) OX=192222 GN=era PE=3 SV=1	4	33.2
399.3	343.6	349.6	239.8	275.2	194.4	364.167	236.467	0.649336	0.0120759	P0C631	Ferric uptake regulation protein OS=Campylobacter jejuni subsp. jejuni serotype O:2 (strain ATCC 700819 / NCTC 11168) OX=192222 GN=fur PE=1 SV=1	3	18
934.1	820.7	880.4	458.3	567.1	457.6	878.4	494.333	0.562766	0.00142566	Q9PM40	Ribonuclease 3 OS=Campylobacter jejuni subsp. jejuni serotype O:2 (strain ATCC 700819 / NCTC 11168) OX=192222 GN=rnc PE=1 SV=1	3	24.9
121.6	128.5	178.2	129.7	146.4	100.4	142.767	125.5	0.879057	0.482515	Q0P9I0	Outer membrane protein assembly factor BamD OS=Campylobacter jejuni subsp. jejuni serotype O:2 (strain ATCC 700819 / NCTC 11168) OX=192222 GN=bamD PE=3 SV=1	3	25.5
382.4	392.6	476.3	293.2	270.7	430.6	417.1	331.5	0.794773	0.215028	Q0P861	NADH dehydrogenase I chain M OS=Campylobacter jejuni subsp. jejuni serotype O:2 (strain ATCC 700819 / NCTC 11168) OX=192222 GN=nuoM PE=4 SV=1	2	55.8
238.6	266.9	252.3	204.2	221.1	246.3	252.6	223.867	0.88625	0.122486	Q9PN90	DNA repair protein RadA OS=Campylobacter jejuni subsp. jejuni serotype O:2 (strain ATCC 700819 / NCTC 11168) OX=192222 GN=radA PE=3 SV=1	3	49
148.8	138.6	195.8	110.4	103.3	74	161.067	95.9	0.595406	0.0352957	Q9PNI7	ATP-dependent Clp protease adapter protein ClpS OS=Campylobacter jejuni subsp. jejuni serotype O:2 (strain ATCC 700819 / NCTC 11168) OX=192222 GN=clpS PE=3 SV=1	3	10.9
325.1	337.3	441.9	441.1	349.9	637.9	368.1	476.3	1.29394	0.308023	Q0PBA2	Fumarate reductase cytochrome B subunit OS=Campylobacter jejuni subsp. jejuni serotype O:2 (strain ATCC 700819 / NCTC 11168) OX=192222 GN=frdC PE=4 SV=1	3	30
115.9	179.9	257.2	285.9	255.5	436.3	184.333	325.9	1.76799	0.11033	Q0PA87	Lipid export ABC transport protein OS=Campylobacter jejuni subsp. jejuni serotype O:2 (strain ATCC 700819 / NCTC 11168) OX=192222 GN=msbA PE=4 SV=1	3	65.3
102.1	100.5	155.6	75.2	86.9	74	119.4	78.7	0.659129	0.0934834	Q0PB00	Putative periplasmic protein OS=Campylobacter jejuni subsp. jejuni serotype O:2 (strain ATCC 700819 / NCTC 11168) OX=192222 GN=Cj0515 PE=4 SV=1	3	45.6
622.5	509.9	572.6	680.2	641	388.8	568.333	570	1.00293	0.987106	Q0P985	Peptidyl-prolyl cis-trans isomerase OS=Campylobacter jejuni subsp. jejuni serotype O:2 (strain ATCC 700819 / NCTC 11168) OX=192222 GN=ppi PE=3 SV=1	3	17.7
247	236.1	212.2	73	73	63.2	231.767	69.7333	0.300877	0.000114306	Q0PA08	Putative sensory transduction transcriptional regulator OS=Campylobacter jejuni subsp. jejuni serotype O:2 (strain ATCC 700819 / NCTC 11168) OX=192222 GN=Cj0890c PE=4 SV=1	3	25.6
152.3	175.9	221.3	140.9	139.2	122.5	183.167	134.2	0.732666	0.0808904	Q9PHP0	Hydrogenase maturation factor HypA OS=Campylobacter jejuni subsp. jejuni serotype O:2 (strain ATCC 700819 / NCTC 11168) OX=192222 GN=hypA PE=3 SV=1	3	13.2
248.2	192.7	239.3	142.3	154.8	111.7	226.733	136.267	0.601	0.0135023	Q9PIZ0	Ribosome-binding factor A OS=Campylobacter jejuni subsp. jejuni serotype O:2 (strain ATCC 700819 / NCTC 11168) OX=192222 GN=rbfA PE=3 SV=1	3	14.3
49	75.2	74.8	64.9	80.7	50.8	66.3333	65.4667	0.986935	0.946931	Q0PAS2	Endonuclease III OS=Campylobacter jejuni subsp. jejuni serotype O:2 (strain ATCC 700819 / NCTC 11168) OX=192222 GN=nth PE=3 SV=1	2	23.7
125.7	118.4	134.9	88.1	98.4	84.6	126.333	90.3667	0.715303	0.00470886	Q0PBX8	Putative 6-pyruvoyl tetrahydropterin synthase OS=Campylobacter jejuni subsp. jejuni serotype O:2 (strain ATCC 700819 / NCTC 11168) OX=192222 GN=Cj0159c PE=4 SV=1	2	22.6
1410.7	1338.1	1967.6	1451.4	1574.7	1423	1572.13	1483.03	0.943325	0.685138	Q0PA34	Signal peptidase I OS=Campylobacter jejuni subsp. jejuni serotype O:2 (strain ATCC 700819 / NCTC 11168) OX=192222 GN=lepP PE=3 SV=1	4	32.9
129.8	133.8	122.1	87.7	83.4	126.7	128.567	99.2667	0.772103	0.107935	Q0P893	Putative periplasmic protein OS=Campylobacter jejuni subsp. jejuni serotype O:2 (strain ATCC 700819 / NCTC 11168) OX=192222 GN=Cj1532 PE=4 SV=1	3	28.8
219	181.3	224.8	144.8	144.3	134.7	208.367	141.267	0.677971	0.00875214	Q9PN13	Uracil phosphoribosyltransferase OS=Campylobacter jejuni subsp. jejuni serotype O:2 (strain ATCC 700819 / NCTC 11168) OX=192222 GN=upp PE=3 SV=1	3	23.3
142.8	140.5	158.4	137.1	139.4	122.9	147.233	133.133	0.904234	0.138362	Q0PC65	Protease OS=Campylobacter jejuni subsp. jejuni serotype O:2 (strain ATCC 700819 / NCTC 11168) OX=192222 GN=pspA PE=4 SV=1	3	32.6
13.3	14.4	17.7	20.7	27.6	26.6	15.1333	24.9667	1.64978	0.017655	Q0PBZ7	Uncharacterized protein OS=Campylobacter jejuni subsp. jejuni serotype O:2 (strain ATCC 700819 / NCTC 11168) OX=192222 GN=Cj0140 PE=4 SV=1	2	52.6
37.2	44.8	57.7	76	65.1	66.8	46.5667	69.3	1.48819	0.0297459	Q0P7W1	Putative periplasmic protein OS=Campylobacter jejuni subsp. jejuni serotype O:2 (strain ATCC 700819 / NCTC 11168) OX=192222 GN=Cj1668c PE=4 SV=1	1	15.4
803.9	607.6	643.8	589.1	658.1	448.7	685.1	565.3	0.825135	0.237015	Q0PBS9	Putative acetyltransferase OS=Campylobacter jejuni subsp. jejuni serotype O:2 (strain ATCC 700819 / NCTC 11168) OX=192222 GN=Cj0225 PE=4 SV=1	3	17
528.2	527.6	777.7	1008.8	1141.1	903.3	611.167	1017.73	1.66523	0.0197026	Q0PAY7	Endolytic murein transglycosylase OS=Campylobacter jejuni subsp. jejuni serotype O:2 (strain ATCC 700819 / NCTC 11168) OX=192222 GN=mltG PE=3 SV=1	4	38
181.9	177.8	214.8	193.9	174.5	313.8	191.5	227.4	1.18747	0.470669	Q0P8Z1	Ni/Fe-hydrogenase B-type cytochrome subunit OS=Campylobacter jejuni subsp. jejuni serotype O:2 (strain ATCC 700819 / NCTC 11168) OX=192222 GN=hydC PE=4 SV=1	2	26.8
23.1	41.8	64.1	54.5	49	67.9	43	57.1333	1.32868	0.341772	Q0P9C4	Protein glycosylation K OS=Campylobacter jejuni subsp. jejuni serotype O:2 (strain ATCC 700819 / NCTC 11168) OX=192222 GN=pglK PE=1 SV=1	2	64.7
937.1	816	967.2	739.5	874.7	566.7	906.767	726.967	0.801713	0.1478	Q9PM85	Translation initiation factor IF-1 OS=Campylobacter jejuni subsp. jejuni serotype O:2 (strain ATCC 700819 / NCTC 11168) OX=192222 GN=infA PE=3 SV=1	2	8.3
362.4	387.6	521.5	211.8	230.8	171.6	423.833	204.733	0.483052	0.0138729	Q0PB59	Putative membrane protein OS=Campylobacter jejuni subsp. jejuni serotype O:2 (strain ATCC 700819 / NCTC 11168) OX=192222 GN=Cj0454c PE=4 SV=1	2	21.8
619.4	459	1131	1034.9	1104.8	713.2	736.467	950.967	1.29126	0.414441	Q0P873	Uncharacterized protein OS=Campylobacter jejuni subsp. jejuni serotype O:2 (strain ATCC 700819 / NCTC 11168) OX=192222 GN=mloB PE=4 SV=1	5	56.5
235.6	233.4	294.1	255.2	269.6	223.1	254.367	249.3	0.980081	0.844176	Q0PBM4	Putative phosphoserine phosphatase OS=Campylobacter jejuni subsp. jejuni serotype O:2 (strain ATCC 700819 / NCTC 11168) OX=192222 GN=serB PE=4 SV=1	4	23
226.6	234.4	274.5	198	180.4	131.2	245.167	169.867	0.692862	0.0389837	Q0PBY4	Putative rRNA methylase OS=Campylobacter jejuni subsp. jejuni serotype O:2 (strain ATCC 700819 / NCTC 11168) OX=192222 GN=Cj0153c PE=3 SV=1	3	24.7
84.2	92.9	123.6	160	159.9	255.5	100.233	191.8	1.91354	0.0545615	Q9PIQ8	Uncharacterized protein Cj0236c OS=Campylobacter jejuni subsp. jejuni serotype O:2 (strain ATCC 700819 / NCTC 11168) OX=192222 GN=Cj0236c PE=3 SV=1	3	25.5
446.9	536.1	652.2	414.6	489.9	352.8	545.067	419.1	0.768897	0.152643	Q9PHM6	NAD kinase OS=Campylobacter jejuni subsp. jejuni serotype O:2 (strain ATCC 700819 / NCTC 11168) OX=192222 GN=nadK PE=3 SV=1	3	32.4
372.7	539.1	590.4	313.7	337.9	254.1	500.733	301.9	0.602916	0.0473603	Q0P9F1	Translational regulator CsrA OS=Campylobacter jejuni subsp. jejuni serotype O:2 (strain ATCC 700819 / NCTC 11168) OX=192222 GN=csrA PE=1 SV=1	3	8.4
802.1	478.6	664	646.5	687.5	462.4	648.233	598.8	0.923741	0.693182	Q9PLY4	30S ribosomal protein S14 type Z OS=Campylobacter jejuni subsp. jejuni serotype O:2 (strain ATCC 700819 / NCTC 11168) OX=192222 GN=rpsZ PE=3 SV=1	2	7
332.4	484.3	633.8	199.6	230.4	191.3	483.5	207.1	0.428335	0.0345984	Q0P8F4	Putative DNA methylase OS=Campylobacter jejuni subsp. jejuni serotype O:2 (strain ATCC 700819 / NCTC 11168) OX=192222 GN=Cj1461 PE=4 SV=1	2	26.3
105.9	99.3	102.5	61.6	67.6	65.6	102.567	64.9333	0.633084	0.000131767	Q0PAX6	Putative exporting protein OS=Campylobacter jejuni subsp. jejuni serotype O:2 (strain ATCC 700819 / NCTC 11168) OX=192222 GN=Cj0540 PE=4 SV=1	2	21.2
234.1	222.6	255	136.8	153.8	134.9	237.233	141.833	0.597864	0.00105166	Q0PA18	Putative periplasmic protein OS=Campylobacter jejuni subsp. jejuni serotype O:2 (strain ATCC 700819 / NCTC 11168) OX=192222 GN=Cj0879c PE=4 SV=1	3	25
1421.2	1101.1	1219.7	880.7	907.6	753.8	1247.33	847.367	0.679343	0.0188225	Q0PBV4	Putative phnA domain protein OS=Campylobacter jejuni subsp. jejuni serotype O:2 (strain ATCC 700819 / NCTC 11168) OX=192222 GN=Cj0185c PE=4 SV=1	3	7.5
167.7	197.9	208.6	197.3	164.5	259.5	191.4	207.1	1.08203	0.633119	Q0P9L9	Integral membrane component of efflux system (Multidrug efflux system CmeDEF) OS=Campylobacter jejuni subsp. jejuni serotype O:2 (strain ATCC 700819 / NCTC 11168) OX=192222 GN=cmeF PE=3 SV=1	3	111.6
246	203.3	392.4	223.8	221.5	124.8	280.567	190.033	0.67732	0.241469	Q0P7S2	Pseudouridine synthase OS=Campylobacter jejuni subsp. jejuni serotype O:2 (strain ATCC 700819 / NCTC 11168) OX=192222 GN=Cj1709c PE=3 SV=1	3	29.4
89.3	107.1	129.8	93.4	103.6	105.8	108.733	100.933	0.928265	0.561248	Q0PB73	Succinate dehydrogenase flavoprotein subunit OS=Campylobacter jejuni subsp. jejuni serotype O:2 (strain ATCC 700819 / NCTC 11168) OX=192222 GN=sdhA PE=4 SV=1	3	66.3
160.9	320.4	363.8	187.3	111.5	165	281.7	154.6	0.548811	0.124981	Q9PI72	Phospho-N-acetylmuramoyl-pentapeptide-transferase OS=Campylobacter jejuni subsp. jejuni serotype O:2 (strain ATCC 700819 / NCTC 11168) OX=192222 GN=mraY PE=3 SV=1	2	39.2
151.3	161.5	180	165	163.4	172.1	164.267	166.833	1.01562	0.785393	Q9PP26	Alanine racemase OS=Campylobacter jejuni subsp. jejuni serotype O:2 (strain ATCC 700819 / NCTC 11168) OX=192222 GN=alr PE=3 SV=1	2	37.2
86.6	93.2	116.5	98.4	69.7	119.9	98.7667	96	0.971988	0.879573	Q9PMA7	NADH-quinone oxidoreductase subunit L OS=Campylobacter jejuni subsp. jejuni serotype O:2 (strain ATCC 700819 / NCTC 11168) OX=192222 GN=nuoL PE=3 SV=1	2	66.5
264.5	234.4	289	131.9	166	110.9	262.633	136.267	0.518848	0.00495436	Q0P9H9	Flagellar assembly factor FliW OS=Campylobacter jejuni subsp. jejuni serotype O:2 (strain ATCC 700819 / NCTC 11168) OX=192222 GN=fliW PE=1 SV=1	2	14.8
602.9	692.1	696.9	584.4	645	464	663.967	564.467	0.850143	0.180147	Q0PAU4	Putative GatB/Yqey family protein OS=Campylobacter jejuni subsp. jejuni serotype O:2 (strain ATCC 700819 / NCTC 11168) OX=192222 GN=Cj0573 PE=4 SV=1	3	17.1
658.3	560	719.5	408.6	470	370.2	645.933	416.267	0.644442	0.0137947	Q0PBB6	Type III pantothenate kinase OS=Campylobacter jejuni subsp. jejuni serotype O:2 (strain ATCC 700819 / NCTC 11168) OX=192222 GN=coaX PE=1 SV=1	3	23.9
129.2	109.4	144.7	68	64.9	57.8	127.767	63.5667	0.497522	0.00381929	Q0PAJ4	Invasion protein CipA OS=Campylobacter jejuni subsp. jejuni serotype O:2 (strain ATCC 700819 / NCTC 11168) OX=192222 GN=cipA PE=4 SV=1	2	53.8
359.9	342.7	322.2	267.6	300	271	341.6	279.533	0.818306	0.0143409	Q9PIC1	Orotidine 5'-phosphate decarboxylase OS=Campylobacter jejuni subsp. jejuni serotype O:2 (strain ATCC 700819 / NCTC 11168) OX=192222 GN=pyrF PE=1 SV=1	2	32.3
26	29.7	29.5	16	15.2	18.8	28.4	16.6667	0.586854	0.00194257	Q0PA11	Flagellin OS=Campylobacter jejuni subsp. jejuni serotype O:2 (strain ATCC 700819 / NCTC 11168) OX=192222 GN=flaD PE=1 SV=1	2	82
565.6	455.2	545.7	259.2	301.6	222.6	522.167	261.133	0.500096	0.00310062	Q9PPF2	Phosphopantetheine adenylyltransferase OS=Campylobacter jejuni subsp. jejuni serotype O:2 (strain ATCC 700819 / NCTC 11168) OX=192222 GN=coaD PE=3 SV=1	4	17.8
54.4	40	51.3	73.9	80.2	55.9	48.5667	70	1.44132	0.0651358	Q9PIK3	Aspartate 1-decarboxylase OS=Campylobacter jejuni subsp. jejuni serotype O:2 (strain ATCC 700819 / NCTC 11168) OX=192222 GN=panD PE=1 SV=1	1	14
448.7	524	819.4	611.2	542.7	795.7	597.367	649.867	1.08789	0.719193	Q0P9D9	Putative phosphatidylserine decarboxylase-related protein OS=Campylobacter jejuni subsp. jejuni serotype O:2 (strain ATCC 700819 / NCTC 11168) OX=192222 GN=Cj1115c PE=3 SV=1	3	23.2
138.1	122.6	142.5	135.6	145.5	120.8	134.4	133.967	0.996776	0.965357	Q0P912	Putative radical SAM domain protein OS=Campylobacter jejuni subsp. jejuni serotype O:2 (strain ATCC 700819 / NCTC 11168) OX=192222 GN=Cj1244 PE=4 SV=1	3	34.4
168.5	136.6	179.8	130.5	152.2	119.2	161.633	133.967	0.828831	0.162	Q0PBV2	Phosphoribosylglycinamide formyltransferase OS=Campylobacter jejuni subsp. jejuni serotype O:2 (strain ATCC 700819 / NCTC 11168) OX=192222 GN=purN PE=1 SV=1	2	21.1
349.6	438	503.6	621.9	689.6	480.2	430.4	597.233	1.38762	0.0935654	Q9PIH5	Ubiquinone/menaquinone biosynthesis C-methyltransferase UbiE OS=Campylobacter jejuni subsp. jejuni serotype O:2 (strain ATCC 700819 / NCTC 11168) OX=192222 GN=ubiE PE=3 SV=1	3	26.5
143.2	119.4	131.6	57.4	60.5	40	131.4	52.6333	0.400558	0.00109888	Q0P8L5	Putative Ni/Fe-hydrogenase small subunit OS=Campylobacter jejuni subsp. jejuni serotype O:2 (strain ATCC 700819 / NCTC 11168) OX=192222 GN=hydA2 PE=4 SV=1	2	55.9
1001.5	874.2	1245	576.1	562	385.7	1040.23	507.933	0.488288	0.013013	Q0PAL9	Putative OstA family protein OS=Campylobacter jejuni subsp. jejuni serotype O:2 (strain ATCC 700819 / NCTC 11168) OX=192222 GN=Cj0649 PE=4 SV=1	2	17.6
168.1	155.9	200.8	127.4	132.5	103	174.933	120.967	0.691501	0.0290887	Q0PBX4	Uncharacterized protein OS=Campylobacter jejuni subsp. jejuni serotype O:2 (strain ATCC 700819 / NCTC 11168) OX=192222 GN=Cj0163c PE=4 SV=1	2	19.4
66.6	70.1	67	34.6	31.1	19.3	67.9	28.3333	0.41728	0.00114287	Q0P8W2	Uncharacterized protein OS=Campylobacter jejuni subsp. jejuni serotype O:2 (strain ATCC 700819 / NCTC 11168) OX=192222 GN=Cj1295 PE=4 SV=1	1	49.9
77.8	91	112.7	395.4	340.6	287.5	93.8333	341.167	3.63588	0.00165072	Q0P8T1	N,N'-diacetyllegionaminic acid synthase OS=Campylobacter jejuni subsp. jejuni serotype O:2 (strain ATCC 700819 / NCTC 11168) OX=192222 GN=legI PE=1 SV=1	2	37.1
831.6	950	870.4	709.9	744.1	583.4	884	679.133	0.76825	0.026954	Q0PBY3	Ribosomal RNA small subunit methyltransferase I OS=Campylobacter jejuni subsp. jejuni serotype O:2 (strain ATCC 700819 / NCTC 11168) OX=192222 GN=rsmI PE=3 SV=1	4	31.1
155	148.3	245.2	161.9	183.3	128.1	182.833	157.767	0.862899	0.514968	Q0P8K3	Putative cytochrome P450 OS=Campylobacter jejuni subsp. jejuni serotype O:2 (strain ATCC 700819 / NCTC 11168) OX=192222 GN=Cj1411c PE=3 SV=1	2	52.6
216.6	250	337.5	435	364.7	661.9	268.033	487.2	1.81768	0.0859523	Q0P7W8	Possible ABC transport system permease OS=Campylobacter jejuni subsp. jejuni serotype O:2 (strain ATCC 700819 / NCTC 11168) OX=192222 GN=Cj1661 PE=4 SV=1	2	47.5
75.9	85	122.9	66.9	72.3	73.8	94.6	71	0.750529	0.17997	Q0P9I9	Putative acetyltransferase OS=Campylobacter jejuni subsp. jejuni serotype O:2 (strain ATCC 700819 / NCTC 11168) OX=192222 GN=Cj1063 PE=4 SV=1	2	16.6
128.1	112.9	130.3	102	121.2	85.3	123.767	102.833	0.830865	0.148779	Q9PMS6	dITP/XTP pyrophosphatase OS=Campylobacter jejuni subsp. jejuni serotype O:2 (strain ATCC 700819 / NCTC 11168) OX=192222 GN=Cj1374c PE=1 SV=1	2	22.4
366.9	316	384	195.8	221.8	207.6	355.633	208.4	0.585997	0.00248963	Q0P8J9	Putative adenylylsulfate kinase OS=Campylobacter jejuni subsp. jejuni serotype O:2 (strain ATCC 700819 / NCTC 11168) OX=192222 GN=cysC PE=4 SV=1	2	19.9
190.1	226.9	302.5	175.6	181.4	137	239.833	164.667	0.686588	0.104383	Q0PAN5	Putative periplasmic protein OS=Campylobacter jejuni subsp. jejuni serotype O:2 (strain ATCC 700819 / NCTC 11168) OX=192222 GN=Cj0633 PE=4 SV=1	3	41.4
43.9	66.6	82.5	101.7	102.8	82	64.3333	95.5	1.48446	0.0757746	Q9PIK6	5'-nucleotidase SurE OS=Campylobacter jejuni subsp. jejuni serotype O:2 (strain ATCC 700819 / NCTC 11168) OX=192222 GN=surE PE=3 SV=1	2	29
195	141.8	136.1	120	132.3	82.7	157.633	111.667	0.708395	0.127512	Q6TG07	D-glycero-alpha-D-manno-heptose-1,7-bisphosphate 7-phosphatase OS=Campylobacter jejuni subsp. jejuni serotype O:2 (strain ATCC 700819 / NCTC 11168) OX=192222 GN=gmhB PE=3 SV=2	2	20.2
418.2	361.5	647.6	304.6	297.8	207.3	475.767	269.9	0.567295	0.0910513	Q0PAS3	Putative DNA/RNA non-specific endonuclease OS=Campylobacter jejuni subsp. jejuni serotype O:2 (strain ATCC 700819 / NCTC 11168) OX=192222 GN=Cj0594c PE=4 SV=1	4	25.5
626	591.1	860.2	458.7	432	290.1	692.433	393.6	0.56843	0.0396623	Q0PAR3	Putative polyphosphate kinase OS=Campylobacter jejuni subsp. jejuni serotype O:2 (strain ATCC 700819 / NCTC 11168) OX=192222 GN=Cj0604 PE=4 SV=1	4	34.1
255.8	296.8	351.3	404.1	425.6	299.9	301.3	376.533	1.2497	0.189606	Q0P9Q2	Putative transcriptional regulator (LysR family) OS=Campylobacter jejuni subsp. jejuni serotype O:2 (strain ATCC 700819 / NCTC 11168) OX=192222 GN=Cj1000 PE=4 SV=1	3	34.2
35.7	49.9	63.7	43.1	39.8	48.4	49.7667	43.7667	0.879437	0.517451	Q0P9J7	Putative sulfatase family protein OS=Campylobacter jejuni subsp. jejuni serotype O:2 (strain ATCC 700819 / NCTC 11168) OX=192222 GN=Cj1055c PE=4 SV=1	1	75.9
17.9	22.1	22.2	14.7	19.2	13.2	20.7333	15.7	0.757235	0.0931603	Q0PAA5	Chaperone NapD OS=Campylobacter jejuni subsp. jejuni serotype O:2 (strain ATCC 700819 / NCTC 11168) OX=192222 GN=napD PE=3 SV=1	1	12.8
112.4	147.8	163.3	88.6	101.6	83.7	141.167	91.3	0.646753	0.0355206	Q9PI04	Maf-like protein Cj0507 OS=Campylobacter jejuni subsp. jejuni serotype O:2 (strain ATCC 700819 / NCTC 11168) OX=192222 GN=Cj0507 PE=3 SV=1	2	20.9
243	268	371.3	31.6	29.5	23.7	294.1	28.2667	0.0961124	0.00250124	Q0PAK1	Potassium-transporting ATPase ATP-binding subunit OS=Campylobacter jejuni subsp. jejuni serotype O:2 (strain ATCC 700819 / NCTC 11168) OX=192222 GN=kdpB PE=3 SV=1	2	73.7
102.3	95.6	134.3	101.2	96.3	87.4	110.733	94.9667	0.857616	0.279189	Q9PIF1	Tryptophan synthase alpha chain OS=Campylobacter jejuni subsp. jejuni serotype O:2 (strain ATCC 700819 / NCTC 11168) OX=192222 GN=trpA PE=1 SV=1	2	27.9
423.1	485.1	457.8	468.9	435.6	810.7	455.333	571.733	1.25564	0.391258	Q9PPI9	DNA polymerase III subunit alpha OS=Campylobacter jejuni subsp. jejuni serotype O:2 (strain ATCC 700819 / NCTC 11168) OX=192222 GN=dnaE PE=3 SV=1	3	137.3
954.1	779.1	839.8	874.3	979.8	797.3	857.667	883.8	1.03047	0.740762	Q0P8K9	Ribosomal silencing factor RsfS OS=Campylobacter jejuni subsp. jejuni serotype O:2 (strain ATCC 700819 / NCTC 11168) OX=192222 GN=rsfS PE=3 SV=1	2	12.5
80.9	72.3	94.6	64.1	64.4	48	82.6	58.8333	0.712268	0.048293	Q9PLV4	NADPH-dependent 7-cyano-7-deazaguanine reductase OS=Campylobacter jejuni subsp. jejuni serotype O:2 (strain ATCC 700819 / NCTC 11168) OX=192222 GN=queF PE=3 SV=1	3	15
171.5	147.9	158.2	108.3	101.8	80.6	159.2	96.9	0.608668	0.00448032	Q9PM41	Chorismate synthase OS=Campylobacter jejuni subsp. jejuni serotype O:2 (strain ATCC 700819 / NCTC 11168) OX=192222 GN=aroC PE=1 SV=1	2	39.2
82.6	92.1	89.7	39.3	41.8	41.4	88.1333	40.8333	0.463313	8.91388e-05	Q0P8J7	Putative amidotransferase OS=Campylobacter jejuni subsp. jejuni serotype O:2 (strain ATCC 700819 / NCTC 11168) OX=192222 GN=Cj1417c PE=4 SV=1	1	23.5
857.3	752.1	736.8	470.5	389.5	313.3	782.067	391.1	0.500085	0.0027096	Q0P9N2	Putative cytochrome C OS=Campylobacter jejuni subsp. jejuni serotype O:2 (strain ATCC 700819 / NCTC 11168) OX=192222 GN=Cj1020c PE=4 SV=1	2	16.3
168.1	215.2	316.3	306.8	348.6	274.1	233.2	309.833	1.32862	0.191024	Q9PN20	tRNA (guanine-N(7)-)-methyltransferase OS=Campylobacter jejuni subsp. jejuni serotype O:2 (strain ATCC 700819 / NCTC 11168) OX=192222 GN=trmB PE=3 SV=1	3	46.2
144.1	168.3	252.3	183.3	161.2	331	188.233	225.167	1.19621	0.58678	Q0P8D6	Putative helicase OS=Campylobacter jejuni subsp. jejuni serotype O:2 (strain ATCC 700819 / NCTC 11168) OX=192222 GN=Cj1481c PE=3 SV=1	3	108.1
464.1	294.4	652.3	345.1	269.6	214.1	470.267	276.267	0.587468	0.152893	Q9PIQ0	50S ribosomal protein L20 OS=Campylobacter jejuni subsp. jejuni serotype O:2 (strain ATCC 700819 / NCTC 11168) OX=192222 GN=rplT PE=3 SV=1	3	13.8
187	168.8	208.4	86	110.3	69.1	188.067	88.4667	0.470401	0.00384077	Q0P9Z4	tRNA (cytidine(34)-2'-O)-methyltransferase OS=Campylobacter jejuni subsp. jejuni serotype O:2 (strain ATCC 700819 / NCTC 11168) OX=192222 GN=trmL PE=3 SV=1	1	18.1
105	123.1	114.5	153.5	157	169.5	114.2	160	1.40105	0.00302725	Q9PLV9	2-isopropylmalate synthase OS=Campylobacter jejuni subsp. jejuni serotype O:2 (strain ATCC 700819 / NCTC 11168) OX=192222 GN=leuA PE=3 SV=1	2	56.3
452	346.2	444.3	242	241.4	217.9	414.167	233.767	0.564427	0.00670277	Q0PB61	Exonuclease, dna polymerase III epsilon subunit OS=Campylobacter jejuni subsp. jejuni serotype O:2 (strain ATCC 700819 / NCTC 11168) OX=192222 GN=dnaQ PE=4 SV=1	2	28.9
75.6	86.1	80.4	60	64.3	54.8	80.7	59.7	0.739777	0.00683564	Q9PPC1	Holliday junction ATP-dependent DNA helicase RuvA OS=Campylobacter jejuni subsp. jejuni serotype O:2 (strain ATCC 700819 / NCTC 11168) OX=192222 GN=ruvA PE=3 SV=1	1	19.9
27.7	25.6	28.8	27.8	26.4	23.3	27.3667	25.8333	0.943971	0.399476	Q0PB81	Uncharacterized protein OS=Campylobacter jejuni subsp. jejuni serotype O:2 (strain ATCC 700819 / NCTC 11168) OX=192222 GN=Cj0429c PE=4 SV=1	1	22.3
19.8	28.3	43.1	39.3	33.8	35.3	30.4	36.1333	1.1886	0.458911	Q0PBV7	Putative transmembrane transport protein OS=Campylobacter jejuni subsp. jejuni serotype O:2 (strain ATCC 700819 / NCTC 11168) OX=192222 GN=Cj0182 PE=4 SV=1	2	46.7
28.5	35.4	50.6	59.9	61.5	56.9	38.1667	59.4333	1.55721	0.0332023	Q0PAR8	Putative OmpA family membrane protein OS=Campylobacter jejuni subsp. jejuni serotype O:2 (strain ATCC 700819 / NCTC 11168) OX=192222 GN=Cj0599 PE=1 SV=1	2	36.4
79.2	78.9	91.2	53.9	56.9	54.5	83.1	55.1	0.663057	0.0025231	Q0P8X6	Pseudouridine synthase OS=Campylobacter jejuni subsp. jejuni serotype O:2 (strain ATCC 700819 / NCTC 11168) OX=192222 GN=Cj1280c PE=3 SV=1	2	36.8
934.7	672.2	619.9	239.9	259.7	209.2	742.267	236.267	0.318304	0.00680409	Q0P8F5	Uncharacterized protein OS=Campylobacter jejuni subsp. jejuni serotype O:2 (strain ATCC 700819 / NCTC 11168) OX=192222 GN=Cj1460 PE=4 SV=1	2	14.7
52.8	54.2	63.9	43.4	54.1	69.8	56.9667	55.7667	0.978935	0.893606	Q0P8D5	Uncharacterized protein OS=Campylobacter jejuni subsp. jejuni serotype O:2 (strain ATCC 700819 / NCTC 11168) OX=192222 GN=Cj1482c PE=4 SV=1	1	93.6
177.5	261.5	286.5	156.2	169.6	125	241.833	150.267	0.621365	0.0614424	Q0PC58	Cytolethal distending toxin C OS=Campylobacter jejuni subsp. jejuni serotype O:2 (strain ATCC 700819 / NCTC 11168) OX=192222 GN=cdtC PE=4 SV=1	2	21.1
17.5	26.2	33.9	37.6	32.5	37.8	25.8667	35.9667	1.39046	0.115838	Q0PAT3	Uncharacterized protein OS=Campylobacter jejuni subsp. jejuni serotype O:2 (strain ATCC 700819 / NCTC 11168) OX=192222 GN=Cj0584 PE=4 SV=1	2	23.5
93.7	117.4	170.4	112.7	108.4	105.3	127.167	108.8	0.85557	0.4652	Q0PBX5	Putative periplasmic protein OS=Campylobacter jejuni subsp. jejuni serotype O:2 (strain ATCC 700819 / NCTC 11168) OX=192222 GN=Cj0162c PE=4 SV=1	2	20
206	222.9	282.8	160.4	201.6	175.6	237.233	179.2	0.755374	0.0913019	Q0PBM8	Homolog of E. coli rod shape-determining protein OS=Campylobacter jejuni subsp. jejuni serotype O:2 (strain ATCC 700819 / NCTC 11168) OX=192222 GN=mreC PE=4 SV=1	2	28.4
226.7	243.9	247	127.1	114.3	129	239.2	123.467	0.516165	0.000121423	Q0P9C5	GalNAc-alpha-(1->4)-GalNAc-alpha-(1->3)-diNAcBac-PP-undecaprenol alpha-1,4-N-acetyl-D-galactosaminyltransferase OS=Campylobacter jejuni subsp. jejuni serotype O:2 (strain ATCC 700819 / NCTC 11168) OX=192222 GN=pglH PE=1 SV=1	3	41.1
604.4	585.8	499.1	397.9	402.6	317.8	563.1	372.767	0.66199	0.0110425	Q9PMF9	Selenide, water dikinase OS=Campylobacter jejuni subsp. jejuni serotype O:2 (strain ATCC 700819 / NCTC 11168) OX=192222 GN=selD PE=3 SV=3	2	37.1
466.7	242.9	763.9	557	467.6	320.1	491.167	448.233	0.912589	0.808628	Q9PM64	30S ribosomal protein S20 OS=Campylobacter jejuni subsp. jejuni serotype O:2 (strain ATCC 700819 / NCTC 11168) OX=192222 GN=rpsT PE=3 SV=1	2	9.8
165.8	183.5	295.4	190	168.5	163.8	214.9	174.1	0.810144	0.379824	Q0P7R8	Dual-specificity RNA methyltransferase RlmN OS=Campylobacter jejuni subsp. jejuni serotype O:2 (strain ATCC 700819 / NCTC 11168) OX=192222 GN=rlmN PE=3 SV=1	2	40.2
160.1	186	241.9	138	149.4	119.6	196	135.667	0.692177	0.0783358	Q9PLW2	3-isopropylmalate dehydratase small subunit OS=Campylobacter jejuni subsp. jejuni serotype O:2 (strain ATCC 700819 / NCTC 11168) OX=192222 GN=leuD PE=3 SV=1	1	22.9
1103.4	867.3	1021.5	344.4	340.4	259.3	997.4	314.7	0.31552	0.000789718	Q0P8N7	Putative periplasmic protein OS=Campylobacter jejuni subsp. jejuni serotype O:2 (strain ATCC 700819 / NCTC 11168) OX=192222 GN=Cj1372 PE=4 SV=1	2	21.8
363.1	402.7	705.3	300.1	294.1	285.8	490.367	293.333	0.598192	0.142577	Q0P8Z4	Two-component sensor (Histidine kinase) OS=Campylobacter jejuni subsp. jejuni serotype O:2 (strain ATCC 700819 / NCTC 11168) OX=192222 GN=racS PE=4 SV=1	3	47.7
100.7	131.5	198	132.4	113.5	173.2	143.4	139.7	0.974198	0.917825	Q0P993	Putative cation transport protein OS=Campylobacter jejuni subsp. jejuni serotype O:2 (strain ATCC 700819 / NCTC 11168) OX=192222 GN=Cj1163c PE=4 SV=1	1	35.8
837.2	624.4	606.5	454.6	502	438.6	689.367	465.067	0.674629	0.0427324	Q0P932	Putative iron-binding protein OS=Campylobacter jejuni subsp. jejuni serotype O:2 (strain ATCC 700819 / NCTC 11168) OX=192222 GN=Cj1224 PE=4 SV=1	3	23.6
247.7	230.4	305.4	277.2	295.5	247	261.167	273.233	1.0462	0.67498	Q9PLX9	50S ribosomal protein L29 OS=Campylobacter jejuni subsp. jejuni serotype O:2 (strain ATCC 700819 / NCTC 11168) OX=192222 GN=rpmC PE=3 SV=1	2	7
100.2	116.2	131.4	154	120.8	169.2	115.933	148	1.2766	0.130495	Q0P9S5	Uncharacterized protein OS=Campylobacter jejuni subsp. jejuni serotype O:2 (strain ATCC 700819 / NCTC 11168) OX=192222 GN=Cj0977 PE=4 SV=1	2	21.1
539.4	487.3	605.4	11.9	14.3	6.8	544.033	11	0.0202194	9.94369e-05	Q0PBU0	Putative periplasmic protein OS=Campylobacter jejuni subsp. jejuni serotype O:2 (strain ATCC 700819 / NCTC 11168) OX=192222 GN=Cj0199c PE=4 SV=1	2	43.7
185.9	237.7	227.3	145.2	131.8	105.8	216.967	127.6	0.588109	0.0103384	Q0P7R6	Putative acetyltransferase OS=Campylobacter jejuni subsp. jejuni serotype O:2 (strain ATCC 700819 / NCTC 11168) OX=192222 GN=Cj1715 PE=4 SV=1	2	20.8
263.1	311.2	501.4	286.4	258.3	421.5	358.567	322.067	0.898206	0.701143	Q0P803	Amino acid transporter OS=Campylobacter jejuni subsp. jejuni serotype O:2 (strain ATCC 700819 / NCTC 11168) OX=192222 GN=sdaC PE=4 SV=1	2	46.1
722.9	740	737.9	346.5	316.2	205.9	733.6	289.533	0.394675	0.000498764	Q0P9V5	Putative periplasmic protein OS=Campylobacter jejuni subsp. jejuni serotype O:2 (strain ATCC 700819 / NCTC 11168) OX=192222 GN=Cj0944c PE=4 SV=1	2	28
50.5	55	80.8	38.4	54.6	30.3	62.1	41.1	0.661836	0.150746	Q0PAV5	Putative periplasmic protein OS=Campylobacter jejuni subsp. jejuni serotype O:2 (strain ATCC 700819 / NCTC 11168) OX=192222 GN=Cj0561c PE=4 SV=1	1	34.9
454.5	357.2	404.3	256.2	323.6	227.1	405.333	268.967	0.663569	0.0272066	Q0P938	Putative riboflavin synthase alpha chain OS=Campylobacter jejuni subsp. jejuni serotype O:2 (strain ATCC 700819 / NCTC 11168) OX=192222 GN=ribA PE=4 SV=1	2	23
179.8	178.5	220.8	130.3	129.2	110.2	193.033	123.233	0.638404	0.0104268	Q9PHN0	Peptide methionine sulfoxide reductase MsrA OS=Campylobacter jejuni subsp. jejuni serotype O:2 (strain ATCC 700819 / NCTC 11168) OX=192222 GN=mrsA PE=3 SV=1	2	18.9
12.9	10.3	20.4	18.2	19.6	11.5	14.5333	16.4333	1.13073	0.653742	Q0P8R7	Uncharacterized protein OS=Campylobacter jejuni subsp. jejuni serotype O:2 (strain ATCC 700819 / NCTC 11168) OX=192222 GN=maf7 PE=4 SV=1	2	47.5
95.8	115.3	131	90.1	90.1	71	114.033	83.7333	0.734288	0.0651242	Q0P9S6	tRNA U34 carboxymethyltransferase OS=Campylobacter jejuni subsp. jejuni serotype O:2 (strain ATCC 700819 / NCTC 11168) OX=192222 GN=cmoB PE=3 SV=2	2	33.8
17.2	23.4	36.8	1927.7	2193.3	1558.4	25.8	1893.13	73.3773	0.000532861	Q0P8I1	Uncharacterized protein OS=Campylobacter jejuni subsp. jejuni serotype O:2 (strain ATCC 700819 / NCTC 11168) OX=192222 GN=Cj1433c PE=4 SV=1	3	43.6
325.9	250.8	279	183.8	217	191.8	285.233	197.533	0.692532	0.0219216	Q0PC07	Putative prephenate dehydrogenase OS=Campylobacter jejuni subsp. jejuni serotype O:2 (strain ATCC 700819 / NCTC 11168) OX=192222 GN=tyrA PE=4 SV=1	2	30.9
297.9	372	223.9	326.4	552.3	320.4	297.933	399.7	1.34158	0.309361	Q9PLV2	Homoserine O-acetyltransferase OS=Campylobacter jejuni subsp. jejuni serotype O:2 (strain ATCC 700819 / NCTC 11168) OX=192222 GN=metAA PE=3 SV=1	2	34.2
68.3	68	86.5	54.5	52.5	28.4	74.2667	45.1333	0.60772	0.0484877	Q0PAM1	Putative HAD-superfamily hydrolase OS=Campylobacter jejuni subsp. jejuni serotype O:2 (strain ATCC 700819 / NCTC 11168) OX=192222 GN=Cj0647 PE=4 SV=1	1	18.1
112.8	115.5	182.9	94.7	102	73.1	137.067	89.9333	0.656128	0.126904	Q0P949	Putative lipoprotein thiredoxin OS=Campylobacter jejuni subsp. jejuni serotype O:2 (strain ATCC 700819 / NCTC 11168) OX=192222 GN=Cj1207c PE=4 SV=1	1	20.9
28.8	32.5	53	28.6	31.1	27.7	38.1	29.1333	0.764654	0.303146	Q0PA61	Putative CoA binding domain containing protein OS=Campylobacter jejuni subsp. jejuni serotype O:2 (strain ATCC 700819 / NCTC 11168) OX=192222 GN=Cj0829c PE=4 SV=1	1	16.4
374.4	838.6	637.6	1152.9	1193.9	823.9	616.867	1056.9	1.71334	0.0690584	Q0P8P2	Putative nucleotidyltransferase OS=Campylobacter jejuni subsp. jejuni serotype O:2 (strain ATCC 700819 / NCTC 11168) OX=192222 GN=Cj1367c PE=4 SV=1	2	91.6
241.2	259.1	176.2	129.2	145	135.6	225.5	136.6	0.605765	0.0255229	P45489	Uncharacterized protein Cj0990c OS=Campylobacter jejuni subsp. jejuni serotype O:2 (strain ATCC 700819 / NCTC 11168) OX=192222 GN=Cj0990c PE=4 SV=2	1	29.8
67.6	80.8	95.4	53.5	50.3	59.9	81.2667	54.5667	0.671452	0.0349338	Q0P8C9	Cb-type cytochrome C oxidase subunit IV OS=Campylobacter jejuni subsp. jejuni serotype O:2 (strain ATCC 700819 / NCTC 11168) OX=192222 GN=ccoQ PE=4 SV=1	2	10.4
111	118.5	121	78.1	46.4	64.9	116.833	63.1333	0.540371	0.00514984	Q9PIA5	Glutamyl-tRNA(Gln) amidotransferase subunit C OS=Campylobacter jejuni subsp. jejuni serotype O:2 (strain ATCC 700819 / NCTC 11168) OX=192222 GN=gatC PE=3 SV=1	1	10.7
727.9	621.9	511.8	429	492.8	471	620.533	464.267	0.748174	0.0744282	Q0PB02	Phosphoribosylformylglycinamidine synthase subunit PurS OS=Campylobacter jejuni subsp. jejuni serotype O:2 (strain ATCC 700819 / NCTC 11168) OX=192222 GN=purS PE=3 SV=1	2	9.2
19.6	26.9	34.9	33	17.2	36	27.1333	28.7333	1.05897	0.837593	Q0PBT6	Putative citrate transporter OS=Campylobacter jejuni subsp. jejuni serotype O:2 (strain ATCC 700819 / NCTC 11168) OX=192222 GN=Cj0203 PE=4 SV=1	1	48.2
61.2	47.7	75.7	60.6	53.9	62.5	61.5333	59	0.95883	0.780388	Q9PHR3	Thiol:disulfide interchange protein DsbD OS=Campylobacter jejuni subsp. jejuni serotype O:2 (strain ATCC 700819 / NCTC 11168) OX=192222 GN=dsbD PE=3 SV=1	1	63.7
658.3	440.5	419.2	41.3	42.3	30.3	506	37.9667	0.0750329	0.0036135	Q0P8U7	Uncharacterized protein OS=Campylobacter jejuni subsp. jejuni serotype O:2 (strain ATCC 700819 / NCTC 11168) OX=192222 GN=Cj1310c PE=4 SV=1	2	46.6
52.7	64.5	89.6	13.9	9.8	12.7	68.9333	12.1333	0.176015	0.00656968	Q0P9U7	Putative HAMP containing membrane protein OS=Campylobacter jejuni subsp. jejuni serotype O:2 (strain ATCC 700819 / NCTC 11168) OX=192222 GN=Cj0952c PE=4 SV=1	1	26.3
576.4	657.4	544.8	605.1	581.7	465.6	592.867	550.8	0.929045	0.484258	Q0PB49	ATP-dependent DNA helicase OS=Campylobacter jejuni subsp. jejuni serotype O:2 (strain ATCC 700819 / NCTC 11168) OX=192222 GN=recG PE=4 SV=1	2	70.3
103.4	111.1	141.4	140.9	150.5	122.7	118.633	138.033	1.16353	0.242998	Q0PBR7	Carbonic anhydrase OS=Campylobacter jejuni subsp. jejuni serotype O:2 (strain ATCC 700819 / NCTC 11168) OX=192222 GN=cynT PE=3 SV=1	2	24.2
366.4	294.8	316.2	577.1	560.9	421.2	325.8	519.733	1.59525	0.0227243	Q0P8G5	Putative ATP/GTP-binding protein OS=Campylobacter jejuni subsp. jejuni serotype O:2 (strain ATCC 700819 / NCTC 11168) OX=192222 GN=Cj1450 PE=4 SV=1	2	21.4
72.2	79.1	114.5	75.8	82.8	75.5	88.6	78.0333	0.880737	0.471933	Q9PPL4	Ribosomal RNA small subunit methyltransferase H OS=Campylobacter jejuni subsp. jejuni serotype O:2 (strain ATCC 700819 / NCTC 11168) OX=192222 GN=rsmH PE=3 SV=1	2	36.1
283	274	415.9	169.6	181.5	124.1	324.3	158.4	0.488437	0.0278069	Q9PPJ4	tRNA (guanine-N(1)-)-methyltransferase OS=Campylobacter jejuni subsp. jejuni serotype O:2 (strain ATCC 700819 / NCTC 11168) OX=192222 GN=trmD PE=3 SV=1	1	27.1
11.9	18.5	28.8	164.2	143.1	255	19.7333	187.433	9.49831	0.00842538	Q0PA15	Flagellar biosynthesis protein FlhA OS=Campylobacter jejuni subsp. jejuni serotype O:2 (strain ATCC 700819 / NCTC 11168) OX=192222 GN=flhA PE=3 SV=1	1	78.8
266.1	264.5	309.2	257	236	379.4	279.933	290.8	1.03882	0.828674	Q0PAI8	Putative membrane protein OS=Campylobacter jejuni subsp. jejuni serotype O:2 (strain ATCC 700819 / NCTC 11168) OX=192222 GN=Cj0691 PE=4 SV=1	2	19.1
94.4	97.3	91.6	85.9	107.6	102.2	94.4333	98.5667	1.04377	0.572139	Q0PAA6	Putative periplasmic protein OS=Campylobacter jejuni subsp. jejuni serotype O:2 (strain ATCC 700819 / NCTC 11168) OX=192222 GN=napL PE=4 SV=1	2	35.1
34.6	52.8	84.6	54.5	56.9	34.1	57.3333	48.5	0.84593	0.616713	Q9PHT9	S-adenosylmethionine:tRNA ribosyltransferase-isomerase OS=Campylobacter jejuni subsp. jejuni serotype O:2 (strain ATCC 700819 / NCTC 11168) OX=192222 GN=queA PE=3 SV=1	1	39.6
29.7	32.2	42.8	18.1	24.8	18.6	34.9	20.5	0.587393	0.0341859	Q9PM01	UDP-N-acetylenolpyruvoylglucosamine reductase OS=Campylobacter jejuni subsp. jejuni serotype O:2 (strain ATCC 700819 / NCTC 11168) OX=192222 GN=murB PE=3 SV=1	2	29
324.6	286.5	276.8	239.7	262.3	244.7	295.967	248.9	0.840973	0.0432357	Q0PA81	Putative hydrolase OS=Campylobacter jejuni subsp. jejuni serotype O:2 (strain ATCC 700819 / NCTC 11168) OX=192222 GN=Cj0809c PE=4 SV=1	2	23
39.8	54.5	62.2	22.5	23.9	22.6	52.1667	23	0.440895	0.0114356	Q0PB58	Putative membrane protein OS=Campylobacter jejuni subsp. jejuni serotype O:2 (strain ATCC 700819 / NCTC 11168) OX=192222 GN=Cj0455c PE=4 SV=1	1	13.5
447.9	447	509.3	378.5	404.1	437.7	468.067	406.767	0.869036	0.0842098	Q0P9B6	Putative glycosyltransferase OS=Campylobacter jejuni subsp. jejuni serotype O:2 (strain ATCC 700819 / NCTC 11168) OX=192222 GN=Cj1138 PE=4 SV=1	2	46.4
13.9	22.7	30.8	22.5	26.9	10.1	22.4667	19.8333	0.882789	0.726174	Q0PAZ6	Putative rhodanese-like domain protein OS=Campylobacter jejuni subsp. jejuni serotype O:2 (strain ATCC 700819 / NCTC 11168) OX=192222 GN=Cj0519 PE=4 SV=1	1	11.8
58.3	64.7	87	90.3	82.3	146.4	70	106.333	1.51905	0.173395	Q0PBE8	Putative integral membrane protein OS=Campylobacter jejuni subsp. jejuni serotype O:2 (strain ATCC 700819 / NCTC 11168) OX=192222 GN=Cj0362 PE=4 SV=1	1	17.9
8	11.4	22	16.2	12.7	26.8	13.8	18.5667	1.34541	0.469917	Q0P876	Type I restriction enzyme R Protein OS=Campylobacter jejuni subsp. jejuni serotype O:2 (strain ATCC 700819 / NCTC 11168) OX=192222 GN=hsdR PE=3 SV=1	1	115.8
349.4	293.6	271.4	212.1	249.7	189.7	304.8	217.167	0.712489	0.0393533	Q9PIZ3	Homoserine kinase OS=Campylobacter jejuni subsp. jejuni serotype O:2 (strain ATCC 700819 / NCTC 11168) OX=192222 GN=thrB PE=3 SV=1	2	32.5
435.3	468.5	796.7	140.2	171.2	95.4	566.833	135.6	0.239224	0.0213382	Q0P9Q0	Putative phosphoglycerate/bisphosphoglycerate mutase OS=Campylobacter jejuni subsp. jejuni serotype O:2 (strain ATCC 700819 / NCTC 11168) OX=192222 GN=Cj1002c PE=4 SV=1	1	19.7
402	439.5	462.9	70.1	68.5	55.9	434.8	64.8333	0.149111	3.53106e-05	Q0P8M0	Putative cystathionine beta-lyase, N-terminus OS=Campylobacter jejuni subsp. jejuni serotype O:2 (strain ATCC 700819 / NCTC 11168) OX=192222 GN=metC' PE=4 SV=1	2	5.1
499.9	363.1	508.7	301.2	337.1	268	457.233	302.1	0.660713	0.0387471	Q0P9W0	Uncharacterized protein OS=Campylobacter jejuni subsp. jejuni serotype O:2 (strain ATCC 700819 / NCTC 11168) OX=192222 GN=Cj0939c PE=4 SV=1	2	14.7
103.5	89.3	80.1	48.3	54.5	55.5	90.9667	52.7667	0.580066	0.0059715	Q9PIC0	Transcription antitermination protein NusB OS=Campylobacter jejuni subsp. jejuni serotype O:2 (strain ATCC 700819 / NCTC 11168) OX=192222 GN=nusB PE=3 SV=1	1	14.9
71.2	78.4	77.2	294.5	310	273.1	75.6	292.533	3.86949	3.79755e-05	Q0P8S9	Putative sugar-phosphate nucleotide transferase OS=Campylobacter jejuni subsp. jejuni serotype O:2 (strain ATCC 700819 / NCTC 11168) OX=192222 GN=Cj1329 PE=4 SV=1	2	38.8
309.6	280.6	267	383.3	403.8	269.8	285.733	352.3	1.23297	0.200901	Q0P9G7	Putative peptidase OS=Campylobacter jejuni subsp. jejuni serotype O:2 (strain ATCC 700819 / NCTC 11168) OX=192222 GN=Cj1087c PE=4 SV=1	2	34.3
552.2	502.5	444.3	250.2	261.4	236	499.667	249.2	0.498733	0.00144443	Q0P8R5	tRNA N6-adenosine threonylcarbamoyltransferase OS=Campylobacter jejuni subsp. jejuni serotype O:2 (strain ATCC 700819 / NCTC 11168) OX=192222 GN=tsaD PE=3 SV=1	2	37
131.1	144	140.1	137.7	150	192.3	138.4	160	1.15607	0.272053	Q0P8Y0	Putative integral membrane protein OS=Campylobacter jejuni subsp. jejuni serotype O:2 (strain ATCC 700819 / NCTC 11168) OX=192222 GN=Cj1276c PE=4 SV=1	2	31.5
95.3	101.9	178.6	86.4	79.1	44.2	125.267	69.9	0.55801	0.136107	Q0PA58	Putative Na+/H+ antiporter family protein OS=Campylobacter jejuni subsp. jejuni serotype O:2 (strain ATCC 700819 / NCTC 11168) OX=192222 GN=Cj0832c PE=4 SV=1	1	62.6
241	239.3	262.1	300.9	288.7	218.4	247.467	269.333	1.08836	0.459324	Q0PAN2	NOL1/NOP2/sun family protein OS=Campylobacter jejuni subsp. jejuni serotype O:2 (strain ATCC 700819 / NCTC 11168) OX=192222 GN=Cj0636 PE=3 SV=1	3	31.6
121.5	121.8	243.4	75.2	79.6	60.2	162.233	71.6667	0.441751	0.0917675	Q9PHL7	Probable GTP-binding protein EngB OS=Campylobacter jejuni subsp. jejuni serotype O:2 (strain ATCC 700819 / NCTC 11168) OX=192222 GN=engB PE=3 SV=1	1	22.8
572.3	567.1	602.5	410.2	380.7	355.4	580.633	382.1	0.658075	0.000503814	Q0PAS7	Carboxy-S-adenosyl-L-methionine synthase OS=Campylobacter jejuni subsp. jejuni serotype O:2 (strain ATCC 700819 / NCTC 11168) OX=192222 GN=cmoA PE=3 SV=2	2	27.1
14.1	13.2	28	27.3	23.4	19	18.4333	23.2333	1.2604	0.420876	Q0P919	Putative phosphatase OS=Campylobacter jejuni subsp. jejuni serotype O:2 (strain ATCC 700819 / NCTC 11168) OX=192222 GN=Cj1237c PE=4 SV=1	1	36.8
156.6	168.1	251	156.5	157	227.8	191.9	180.433	0.940247	0.777962	Q0P9X1	Putative integral membrane protein (DedA family) OS=Campylobacter jejuni subsp. jejuni serotype O:2 (strain ATCC 700819 / NCTC 11168) OX=192222 GN=Cj0928 PE=4 SV=1	1	23.4
568.3	513.2	629	336.3	370.2	250.1	570.167	318.867	0.559252	0.00682158	Q9PIT8	Peptide deformylase OS=Campylobacter jejuni subsp. jejuni serotype O:2 (strain ATCC 700819 / NCTC 11168) OX=192222 GN=def PE=3 SV=1	2	20.6
90.5	140.5	138.7	86.6	107.4	101.3	123.233	98.4333	0.798756	0.229401	Q0PC27	Putative exbD/tolR family transport protein OS=Campylobacter jejuni subsp. jejuni serotype O:2 (strain ATCC 700819 / NCTC 11168) OX=192222 GN=exbD3 PE=1 SV=1	2	14.6
486.2	644.8	674.5	333.8	332.8	484.4	601.833	383.667	0.637497	0.0474615	Q0PA10	ABC transport system ATP-binding protein OS=Campylobacter jejuni subsp. jejuni serotype O:2 (strain ATCC 700819 / NCTC 11168) OX=192222 GN=Cj0888c PE=4 SV=1	2	73.9
153.4	173.4	271.4	145.7	152.3	124.3	199.4	140.767	0.705951	0.192267	Q9PNQ2	UDP-N-acetylglucosamine--N-acetylmuramyl-(pentapeptide) pyrophosphoryl-undecaprenol N-acetylglucosamine transferase OS=Campylobacter jejuni subsp. jejuni serotype O:2 (strain ATCC 700819 / NCTC 11168) OX=192222 GN=murG PE=3 SV=1	2	38.7
56.3	65.3	99.2	63.5	75.8	45.6	73.6	61.6333	0.837409	0.489206	Q9PIJ1	ATP-dependent dethiobiotin synthetase BioD OS=Campylobacter jejuni subsp. jejuni serotype O:2 (strain ATCC 700819 / NCTC 11168) OX=192222 GN=bioD PE=3 SV=1	1	23
12.3	25.1	19.7	20.1	14.2	14.8	19.0333	16.3667	0.859895	0.556098	Q0P9Q9	UPF0763 protein Cj0993c OS=Campylobacter jejuni subsp. jejuni serotype O:2 (strain ATCC 700819 / NCTC 11168) OX=192222 GN=Cj0993c PE=3 SV=1	2	19.2
158.4	183.2	279.9	191.5	189.2	156.5	207.167	179.067	0.86436	0.5085	Q0PA99	Putative aminotransferase OS=Campylobacter jejuni subsp. jejuni serotype O:2 (strain ATCC 700819 / NCTC 11168) OX=192222 GN=Cj0791c PE=4 SV=1	2	47.7
335.2	396.2	432.3	329.4	341.8	290.5	387.9	320.567	0.826416	0.105285	Q0PBS6	Protein-L-isoaspartate O-methyltransferase OS=Campylobacter jejuni subsp. jejuni serotype O:2 (strain ATCC 700819 / NCTC 11168) OX=192222 GN=pcm PE=3 SV=1	1	23.8
127.5	133.6	194	259	272.8	281.8	151.7	271.2	1.78774	0.00578997	Q0P911	Putative membrane protein OS=Campylobacter jejuni subsp. jejuni serotype O:2 (strain ATCC 700819 / NCTC 11168) OX=192222 GN=Cj1245c PE=4 SV=1	2	46.8
190.4	162.6	160.7	154.2	154.9	106.5	171.233	138.533	0.809032	0.154816	Q0PAP3	Hydrogenase isoenzymes formation protein OS=Campylobacter jejuni subsp. jejuni serotype O:2 (strain ATCC 700819 / NCTC 11168) OX=192222 GN=hypC PE=4 SV=1	1	10.4
13	16	19.5	174.3	191	134.5	16.1667	166.6	10.3052	0.000872996	Q0P8H9	Putative phosphatase OS=Campylobacter jejuni subsp. jejuni serotype O:2 (strain ATCC 700819 / NCTC 11168) OX=192222 GN=Cj1435c PE=4 SV=1	1	24.7
559.4	406.6	462.7	200.2	231.2	208.5	476.233	213.3	0.44789	0.0044814	Q0PB14	Putative histidine triad (HIT) family protein OS=Campylobacter jejuni subsp. jejuni serotype O:2 (strain ATCC 700819 / NCTC 11168) OX=192222 GN=Cj0499 PE=4 SV=1	2	18.6
46	43.3	53.3	39	44.2	54.3	47.5333	45.8333	0.964236	0.768395	Q0P9G6	Folylpolyglutamate synthase/dihydrofolate synthase OS=Campylobacter jejuni subsp. jejuni serotype O:2 (strain ATCC 700819 / NCTC 11168) OX=192222 GN=folC PE=4 SV=1	1	46
31.9	37.3	63.2	35.8	29.4	30.6	44.1333	31.9333	0.723565	0.283538	Q0PC94	Putative type IIS restriction/modification enzyme OS=Campylobacter jejuni subsp. jejuni serotype O:2 (strain ATCC 700819 / NCTC 11168) OX=192222 GN=Cj0031 PE=4 SV=1	1	146.4
475.2	498.3	403.9	429.8	373.5	347.9	459.133	383.733	0.835778	0.113405	Q0PBE6	Uncharacterized protein OS=Campylobacter jejuni subsp. jejuni serotype O:2 (strain ATCC 700819 / NCTC 11168) OX=192222 GN=Cj0364 PE=4 SV=1	2	10
89.5	87.2	99.4	86.6	56.2	115.2	92.0333	86	0.934444	0.746822	Q0PBB1	Colicin V production protein homolog OS=Campylobacter jejuni subsp. jejuni serotype O:2 (strain ATCC 700819 / NCTC 11168) OX=192222 GN=Cj0399 PE=4 SV=1	1	20.6
28.8	28.9	34.4	21.8	23.6	18.6	30.7	21.3333	0.694897	0.0165117	Q0PAT4	Uncharacterized protein OS=Campylobacter jejuni subsp. jejuni serotype O:2 (strain ATCC 700819 / NCTC 11168) OX=192222 GN=Cj0583 PE=4 SV=1	1	20.7
166.6	148.5	137.8	106.7	136.6	96.4	150.967	113.233	0.750055	0.0621407	Q0PA48	Putative lipoprotein OS=Campylobacter jejuni subsp. jejuni serotype O:2 (strain ATCC 700819 / NCTC 11168) OX=192222 GN=Cj0842 PE=4 SV=1	1	18.7
274.7	229.3	289.9	161	136.9	120.1	264.633	139.333	0.526515	0.00449006	Q9PIP3	Cyclic pyranopterin monophosphate synthase OS=Campylobacter jejuni subsp. jejuni serotype O:2 (strain ATCC 700819 / NCTC 11168) OX=192222 GN=moaC PE=3 SV=1	1	17.2
54.8	61	48.4	27.4	21.6	21.4	54.7333	23.4667	0.428745	0.00164023	Q0P926	Heat shock transcriptional regulator OS=Campylobacter jejuni subsp. jejuni serotype O:2 (strain ATCC 700819 / NCTC 11168) OX=192222 GN=hspR PE=1 SV=1	1	14.6
38.1	33.3	32.2	21.9	24	18.1	34.5333	21.3333	0.617761	0.00619175	Q9PHT5	RNA pyrophosphohydrolase OS=Campylobacter jejuni subsp. jejuni serotype O:2 (strain ATCC 700819 / NCTC 11168) OX=192222 GN=rppH PE=3 SV=1	1	18.6
217.3	254.1	286.3	139.4	162	123.2	252.567	141.533	0.56038	0.00833433	Q0P853	Uncharacterized protein OS=Campylobacter jejuni subsp. jejuni serotype O:2 (strain ATCC 700819 / NCTC 11168) OX=192222 GN=Cj1575c PE=4 SV=1	1	8.8
110.6	149.4	153.3	688.8	805.7	565.3	137.767	686.6	4.98379	0.00148672	Q0PB62	Ribulose-phosphate 3-epimerase OS=Campylobacter jejuni subsp. jejuni serotype O:2 (strain ATCC 700819 / NCTC 11168) OX=192222 GN=rep PE=3 SV=1	1	23.9
33.7	28	29.5	19.6	27.6	19	30.4	22.0667	0.725877	0.0626226	Q0PBI2	Putative endoribonuclease L-PSP family protein OS=Campylobacter jejuni subsp. jejuni serotype O:2 (strain ATCC 700819 / NCTC 11168) OX=192222 GN=Cj0327 PE=4 SV=1	1	13.2
12.2	21.3	22.6	33	41.9	47.7	18.7	40.8667	2.18538	0.0146384	Q0P8E6	Putative type II protein secretion system E protein OS=Campylobacter jejuni subsp. jejuni serotype O:2 (strain ATCC 700819 / NCTC 11168) OX=192222 GN=ctsE PE=4 SV=1	2	60.1
127.6	160.5	196.4	133.7	133.1	97.3	161.5	121.367	0.751496	0.15909	Q0P8C1	Putative periplasmic protein OS=Campylobacter jejuni subsp. jejuni serotype O:2 (strain ATCC 700819 / NCTC 11168) OX=192222 GN=Cj1496c PE=4 SV=1	2	19.6
57.5	55	98.7	48.1	42.9	48.4	70.4	46.4667	0.660038	0.169056	Q0PAC7	Serine acetyltransferase OS=Campylobacter jejuni subsp. jejuni serotype O:2 (strain ATCC 700819 / NCTC 11168) OX=192222 GN=cysE PE=3 SV=1	1	23.5
23.7	28.1	30	20.2	16.4	20.4	27.2667	19	0.696822	0.0220793	Q0P964	Putative C4-dicarboxylate transport protein OS=Campylobacter jejuni subsp. jejuni serotype O:2 (strain ATCC 700819 / NCTC 11168) OX=192222 GN=dctA PE=3 SV=1	1	49.6
120.5	165.1	157.4	102.9	100.1	93.3	147.667	98.7667	0.668849	0.0253766	Q0PAK4	RNA polymerase sigma-54 factor OS=Campylobacter jejuni subsp. jejuni serotype O:2 (strain ATCC 700819 / NCTC 11168) OX=192222 GN=rpoN PE=1 SV=1	1	48.5
32.5	56	42.4	23.8	37.2	16.5	43.6333	25.8333	0.592055	0.122657	Q0P956	Putative NLPA family lipoprotein OS=Campylobacter jejuni subsp. jejuni serotype O:2 (strain ATCC 700819 / NCTC 11168) OX=192222 GN=Cj1200 PE=4 SV=1	1	29.6
89.2	113.6	135.1	70.3	92.2	80.2	112.633	80.9	0.71826	0.096919	Q0PAW7	Flagellar secretion chaperone FliS OS=Campylobacter jejuni subsp. jejuni serotype O:2 (strain ATCC 700819 / NCTC 11168) OX=192222 GN=fliS PE=3 SV=1	2	14.8
534.7	482.1	512.9	332.9	358.1	248.9	509.9	313.3	0.614434	0.00566963	Q0P9V0	Putative peptidyl-arginine deiminase family protein OS=Campylobacter jejuni subsp. jejuni serotype O:2 (strain ATCC 700819 / NCTC 11168) OX=192222 GN=Cj0949c PE=1 SV=1	2	37.9
18.3	23.4	41.1	18	21.6	17.9	27.6	19.1667	0.694444	0.295596	Q0P9Y9	Putative periplasmic protein OS=Campylobacter jejuni subsp. jejuni serotype O:2 (strain ATCC 700819 / NCTC 11168) OX=192222 GN=Cj0910 PE=4 SV=1	1	17.4
266.2	199.4	221	160.1	153.3	119.6	228.867	144.333	0.630644	0.0222788	Q0P8Z8	Putative phosphotyrosine protein phosphatase OS=Campylobacter jejuni subsp. jejuni serotype O:2 (strain ATCC 700819 / NCTC 11168) OX=192222 GN=Cj1258 PE=1 SV=1	1	17.3
111.6	160.5	250.1	53.6	63.1	66.3	174.067	61	0.35044	0.0500288	Q9PNJ2	tRNA pseudouridine synthase B OS=Campylobacter jejuni subsp. jejuni serotype O:2 (strain ATCC 700819 / NCTC 11168) OX=192222 GN=truB PE=3 SV=1	1	31.4
14.6	16.1	25.1	12.3	22.2	12.7	18.6	15.7333	0.845878	0.567438	Q0P9Y4	Putative hydrolase OS=Campylobacter jejuni subsp. jejuni serotype O:2 (strain ATCC 700819 / NCTC 11168) OX=192222 GN=Cj0915 PE=1 SV=1	1	14.7
35.3	39.5	38.8	33.6	40.4	37.1	37.8667	37.0333	0.977993	0.741226	Q9PIH4	Exodeoxyribonuclease 7 large subunit OS=Campylobacter jejuni subsp. jejuni serotype O:2 (strain ATCC 700819 / NCTC 11168) OX=192222 GN=xseA PE=3 SV=1	1	44.1
42.8	61.6	76.8	64	62.3	62.8	60.4	63.0333	1.0436	0.802349	Q0PAS6	Putative lipoprotein OS=Campylobacter jejuni subsp. jejuni serotype O:2 (strain ATCC 700819 / NCTC 11168) OX=192222 GN=Cj0591c PE=4 SV=1	1	8.5
57.6	69.8	71.2	60.4	56.1	50.8	66.2	55.7667	0.842397	0.111947	Q0P9F7	Serine/threonine transporter SstT OS=Campylobacter jejuni subsp. jejuni serotype O:2 (strain ATCC 700819 / NCTC 11168) OX=192222 GN=sstT PE=3 SV=1	1	43.2
241	200.2	301.4	100.3	99.3	83.9	247.533	94.5	0.381767	0.00687142	Q0P878	Outer membrane lipoprotein Blc OS=Campylobacter jejuni subsp. jejuni serotype O:2 (strain ATCC 700819 / NCTC 11168) OX=192222 GN=Cj1547 PE=3 SV=1	2	17.4
119.9	150.7	230.2	111.9	123.7	147.6	166.933	127.733	0.765176	0.31927	Q0P9N0	Putative integral membrane protein OS=Campylobacter jejuni subsp. jejuni serotype O:2 (strain ATCC 700819 / NCTC 11168) OX=192222 GN=Cj1022c PE=4 SV=1	1	19.1
115.4	125.1	244.6	146.4	154.7	87.7	161.7	129.6	0.801484	0.528709	Q0P9K9	Putative thiamine-phosphate pyrophosphorylase OS=Campylobacter jejuni subsp. jejuni serotype O:2 (strain ATCC 700819 / NCTC 11168) OX=192222 GN=Cj1043c PE=4 SV=1	1	23.4
71.2	78.5	71.7	93.3	101.7	120.3	73.8	105.1	1.42412	0.0197222	Q0PB89	Putative integral membrane protein OS=Campylobacter jejuni subsp. jejuni serotype O:2 (strain ATCC 700819 / NCTC 11168) OX=192222 GN=Cj0421c PE=4 SV=1	1	37.3
201.2	229.9	379	129	125.5	108.8	270.033	121.1	0.448463	0.0549212	Q0P850	NADH-quinone oxidoreductase subunit B OS=Campylobacter jejuni subsp. jejuni serotype O:2 (strain ATCC 700819 / NCTC 11168) OX=192222 GN=nuoB PE=3 SV=1	1	18.7
81.6	85.4	97.6	105.1	114.2	74	88.2	97.7667	1.10847	0.505454	Q0P9F4	Hypothteical protein Cj1100 OS=Campylobacter jejuni subsp. jejuni serotype O:2 (strain ATCC 700819 / NCTC 11168) OX=192222 GN=Cj1100 PE=4 SV=1	1	16.9
162.8	347.5	244.8	192.8	160.6	202.9	251.7	185.433	0.736724	0.294147	Q0P8N8	Putative periplasmic protein (VacJ homolog) OS=Campylobacter jejuni subsp. jejuni serotype O:2 (strain ATCC 700819 / NCTC 11168) OX=192222 GN=Cj1371 PE=4 SV=1	1	26.5
1506.9	1003.6	1142.1	358.9	335.8	285.6	1217.53	326.767	0.268384	0.00419721	Q0P9Z0	Putative periplasmic protein OS=Campylobacter jejuni subsp. jejuni serotype O:2 (strain ATCC 700819 / NCTC 11168) OX=192222 GN=Cj0909 PE=4 SV=1	2	15.7
91.1	117.7	134.7	165.4	149.9	117.5	114.5	144.267	1.25997	0.191817	Q0P802	Putative periplasmic protein OS=Campylobacter jejuni subsp. jejuni serotype O:2 (strain ATCC 700819 / NCTC 11168) OX=192222 GN=Cj1626c PE=4 SV=1	1	15.4
56.9	44.9	85.2	60.7	47.6	35.5	62.3333	47.9333	0.768984	0.361446	Q0PBF6	Phosphatase OS=Campylobacter jejuni subsp. jejuni serotype O:2 (strain ATCC 700819 / NCTC 11168) OX=192222 GN=Cj0353c PE=4 SV=1	1	55.1
58.8	56.6	70.3	34.3	33.1	15	61.9	27.4667	0.443726	0.0103381	Q0P8M1	Putative endoribonuclease L-PSP OS=Campylobacter jejuni subsp. jejuni serotype O:2 (strain ATCC 700819 / NCTC 11168) OX=192222 GN=Cj1388 PE=4 SV=1	1	13.2
175.6	192.4	223	128.5	135.4	126.7	197	130.2	0.660914	0.00911218	Q0P7Y1	Putative ABC transport system ATP-binding protein OS=Campylobacter jejuni subsp. jejuni serotype O:2 (strain ATCC 700819 / NCTC 11168) OX=192222 GN=iamA PE=4 SV=1	1	27.5
21.2	23.9	16.4	4	5.1	5.2	20.5	4.76667	0.23252	0.00211627	Q9PNJ0	4-diphosphocytidyl-2-C-methyl-D-erythritol kinase OS=Campylobacter jejuni subsp. jejuni serotype O:2 (strain ATCC 700819 / NCTC 11168) OX=192222 GN=ispE PE=3 SV=1	1	29.2
162.9	292.4	324.2	274.7	248.2	309.3	259.833	277.4	1.06761	0.754306	Q0PA70	Flagellar biosynthetic protein FliP OS=Campylobacter jejuni subsp. jejuni serotype O:2 (strain ATCC 700819 / NCTC 11168) OX=192222 GN=fliP PE=3 SV=1	1	27.3
172	178.9	196	104.8	115.3	126.9	182.3	115.667	0.634485	0.00223822	Q0PAG8	Uncharacterized protein OS=Campylobacter jejuni subsp. jejuni serotype O:2 (strain ATCC 700819 / NCTC 11168) OX=192222 GN=Cj0711 PE=4 SV=1	1	9.1
197.6	198.4	224.1	479	497.1	809.5	206.7	595.2	2.87954	0.0225647	Q0PAF6	Putative integral membrane zinc-metalloprotease OS=Campylobacter jejuni subsp. jejuni serotype O:2 (strain ATCC 700819 / NCTC 11168) OX=192222 GN=Cj0723c PE=3 SV=1	1	45.3
143.7	129.8	134.1	80.2	83.3	74.7	135.867	79.4	0.584396	0.00030293	Q0PC14	tRNA-dihydrouridine synthase OS=Campylobacter jejuni subsp. jejuni serotype O:2 (strain ATCC 700819 / NCTC 11168) OX=192222 GN=Cj0123c PE=3 SV=1	1	34.7
71.1	91.3	93.6	86.9	88.6	99.9	85.3333	91.8	1.07578	0.475945	Q0PAF1	Putative periplasmic protein OS=Campylobacter jejuni subsp. jejuni serotype O:2 (strain ATCC 700819 / NCTC 11168) OX=192222 GN=Cj0728 PE=4 SV=1	1	51.1
65.6	69.4	99.6	139.5	112.9	206.6	78.2	153	1.95652	0.0665364	Q0PC49	Anaerobic C4-dicarboxylate transporter OS=Campylobacter jejuni subsp. jejuni serotype O:2 (strain ATCC 700819 / NCTC 11168) OX=192222 GN=dcuA PE=3 SV=1	1	46.7
85.6	62.2	82.6	55.8	60.4	64.4	76.8	60.2	0.783854	0.0991712	Q0P9T7	Putative acetyltransferase OS=Campylobacter jejuni subsp. jejuni serotype O:2 (strain ATCC 700819 / NCTC 11168) OX=192222 GN=Cj0962 PE=4 SV=1	1	19.1
39.7	65.4	78.1	51.4	60.8	40.2	61.0667	50.8	0.831878	0.46642	Q0P995	Putative cation-transporting ATPase OS=Campylobacter jejuni subsp. jejuni serotype O:2 (strain ATCC 700819 / NCTC 11168) OX=192222 GN=Cj1161c PE=3 SV=1	1	77.8
85.9	117.7	119.9	90.5	92.9	86	107.833	89.8	0.832767	0.181721	Q9PN25	DNA-directed RNA polymerase subunit omega OS=Campylobacter jejuni subsp. jejuni serotype O:2 (strain ATCC 700819 / NCTC 11168) OX=192222 GN=rpoZ PE=3 SV=1	1	8.3
337.6	244.8	312.9	162.4	130.6	125.3	298.433	139.433	0.467218	0.00613792	Q0PBH6	Ferredoxin OS=Campylobacter jejuni subsp. jejuni serotype O:2 (strain ATCC 700819 / NCTC 11168) OX=192222 GN=fdxA PE=4 SV=1	1	9.9
134.9	113.3	120.7	43.8	50.6	36.4	122.967	43.6	0.354568	0.000462662	Q0P883	Putative allophanate hydrolase subunit 1 OS=Campylobacter jejuni subsp. jejuni serotype O:2 (strain ATCC 700819 / NCTC 11168) OX=192222 GN=Cj1542 PE=4 SV=1	1	28.1
110.6	96.4	136	83.4	73.7	69.3	114.333	75.4667	0.660058	0.0342638	Q0PAS8	Riboflavin biosynthesis protein OS=Campylobacter jejuni subsp. jejuni serotype O:2 (strain ATCC 700819 / NCTC 11168) OX=192222 GN=ribF PE=3 SV=1	1	32.3
128.3	161.7	194.6	159.5	151.1	191.3	161.533	167.3	1.0357	0.812151	Q0P9E0	CDP-diacylglycerol--serine O-phosphatidyltransferase OS=Campylobacter jejuni subsp. jejuni serotype O:2 (strain ATCC 700819 / NCTC 11168) OX=192222 GN=pssA PE=3 SV=1	1	26.9
39.7	40.7	54.2	45.5	43.4	58.8	44.8667	49.2333	1.09733	0.551043	Q0PBH0	Putative MFS (Major Facilitator Superfamily) transport protein OS=Campylobacter jejuni subsp. jejuni serotype O:2 (strain ATCC 700819 / NCTC 11168) OX=192222 GN=Cj0339 PE=4 SV=1	1	49.9
46.1	54	59	48.6	46.1	60.4	53.0333	51.7	0.974859	0.829221	Q0PAQ0	Uncharacterized protein OS=Campylobacter jejuni subsp. jejuni serotype O:2 (strain ATCC 700819 / NCTC 11168) OX=192222 GN=Cj0617 PE=4 SV=1	1	23.7
53.8	46.7	62.4	40.3	34.9	31.3	54.3	35.5	0.653775	0.0229881	Q0PAC1	Flagella basal body P-ring formation protein FlgA OS=Campylobacter jejuni subsp. jejuni serotype O:2 (strain ATCC 700819 / NCTC 11168) OX=192222 GN=flgA PE=3 SV=1	1	25.1
201.2	182.6	271.2	240.6	244.4	236.7	218.333	240.567	1.10183	0.457508	Q0P9W3	ATP synthase subunit c OS=Campylobacter jejuni subsp. jejuni serotype O:2 (strain ATCC 700819 / NCTC 11168) OX=192222 GN=atpE PE=3 SV=1	1	11.4
54.1	67.8	82.5	58.3	57.4	40.9	68.1333	52.2	0.766145	0.184959	Q0PBT1	Putative DNA modification methylase (Adenine-specific methyltransferase) OS=Campylobacter jejuni subsp. jejuni serotype O:2 (strain ATCC 700819 / NCTC 11168) OX=192222 GN=Cj0208 PE=4 SV=1	1	42.3
55.8	58	78.1	55.6	52.3	71.7	63.9667	59.8667	0.935904	0.681695	Q0PAR6	Transporter OS=Campylobacter jejuni subsp. jejuni serotype O:2 (strain ATCC 700819 / NCTC 11168) OX=192222 GN=Cj0601c PE=3 SV=1	1	49.7
44.8	79	58.6	89	114.6	75	60.8	92.8667	1.52741	0.103616	Q0P842	Single domain haemoglobin OS=Campylobacter jejuni subsp. jejuni serotype O:2 (strain ATCC 700819 / NCTC 11168) OX=192222 GN=cgb PE=1 SV=1	1	16.1
233.6	253.5	350.9	143	145	122.9	279.333	136.967	0.490334	0.0182114	Q9PN35	Recombination protein RecR OS=Campylobacter jejuni subsp. jejuni serotype O:2 (strain ATCC 700819 / NCTC 11168) OX=192222 GN=recR PE=3 SV=1	1	21.5
170.8	176.7	236.3	90.1	76.7	128.8	194.6	98.5333	0.506338	0.0212105	Q0P9X9	Putative ABC-type amino-acid transporter permease protein OS=Campylobacter jejuni subsp. jejuni serotype O:2 (strain ATCC 700819 / NCTC 11168) OX=192222 GN=Cj0920c PE=3 SV=1	1	28
130	133.6	214.8	103.2	111.1	97.8	159.467	104.033	0.652383	0.118394	Q0PA06	Putative periplasmic protein OS=Campylobacter jejuni subsp. jejuni serotype O:2 (strain ATCC 700819 / NCTC 11168) OX=192222 GN=Cj0892c PE=4 SV=1	1	19.1
127.8	92.6	259.6	108	113.4	76.6	160	99.3333	0.620833	0.309005	Q0PBV5	Putative serine/threonine protein phosphatase OS=Campylobacter jejuni subsp. jejuni serotype O:2 (strain ATCC 700819 / NCTC 11168) OX=192222 GN=Cj0184c PE=4 SV=1	1	45.2
308.5	320.8	471	241.1	197.4	404.1	366.767	280.867	0.765791	0.352702	Q0P809	Alpha-ketoglutarate permease OS=Campylobacter jejuni subsp. jejuni serotype O:2 (strain ATCC 700819 / NCTC 11168) OX=192222 GN=kgtP PE=4 SV=1	1	46
859.3	727.8	1015.3	74.5	67.5	59.5	867.467	67.1667	0.0774285	0.000653313	Q0P9D1	UDP-N-acetylbacillosamine N-acetyltransferase OS=Campylobacter jejuni subsp. jejuni serotype O:2 (strain ATCC 700819 / NCTC 11168) OX=192222 GN=pglD PE=1 SV=1	1	21.1
65.4	74	84.1	66.4	69.8	87.4	74.5	74.5333	1.00045	0.997044	Q0P930	Histidine kinase OS=Campylobacter jejuni subsp. jejuni serotype O:2 (strain ATCC 700819 / NCTC 11168) OX=192222 GN=Cj1226c PE=4 SV=1	1	48.5
152.9	173.6	332.2	189	145.6	153	219.567	162.533	0.740246	0.382576	Q0P8K1	Capsule polysaccharide modification protein OS=Campylobacter jejuni subsp. jejuni serotype O:2 (strain ATCC 700819 / NCTC 11168) OX=192222 GN=kpsS PE=4 SV=1	1	46.9
43.7	73.8	82.1	58.8	61.2	71.7	66.5333	63.9	0.960421	0.841193	Q0PAR0	Macrolide export ATP-binding/permease protein MacB OS=Campylobacter jejuni subsp. jejuni serotype O:2 (strain ATCC 700819 / NCTC 11168) OX=192222 GN=macB PE=3 SV=1	1	70.2
172.6	263.4	293	272.9	280.4	169.2	243	240.833	0.991084	0.96814	Q9PIW2	tRNA dimethylallyltransferase OS=Campylobacter jejuni subsp. jejuni serotype O:2 (strain ATCC 700819 / NCTC 11168) OX=192222 GN=miaA PE=3 SV=1	1	33.3
160.8	179.6	153.6	132.9	154	81.3	164.667	122.733	0.745344	0.141594	Q0P8S8	Uncharacterized protein OS=Campylobacter jejuni subsp. jejuni serotype O:2 (strain ATCC 700819 / NCTC 11168) OX=192222 GN=Cj1330 PE=4 SV=1	1	35
421.8	331.5	376.6	120.1	107.7	77.8	376.633	101.867	0.270466	0.000686171	Q0PAL4	Putative periplasmic protein OS=Campylobacter jejuni subsp. jejuni serotype O:2 (strain ATCC 700819 / NCTC 11168) OX=192222 GN=Cj0659c PE=4 SV=1	1	21.8
98.6	94	101.6	76.9	87.2	80.6	98.0667	81.5667	0.831747	0.011544	Q9PNQ6	Aspartate/glutamate leucyltransferase OS=Campylobacter jejuni subsp. jejuni serotype O:2 (strain ATCC 700819 / NCTC 11168) OX=192222 GN=bpt PE=3 SV=1	1	29
6.9	24.3	31.9	26.4	39.6	16	21.0333	27.3333	1.29952	0.565446	Q0PAI9	Putative restriction/modification enzyme OS=Campylobacter jejuni subsp. jejuni serotype O:2 (strain ATCC 700819 / NCTC 11168) OX=192222 GN=Cj0690c PE=4 SV=1	1	147.6
68.2	85.6	81.2	146.3	168	155.1	78.3333	156.467	1.99745	0.000672562	Q0PAG0	Pyridoxal phosphate homeostasis protein OS=Campylobacter jejuni subsp. jejuni serotype O:2 (strain ATCC 700819 / NCTC 11168) OX=192222 GN=Cj0719c PE=3 SV=1	1	23.8
8.9	16.1	16.9	13.1	15.2	12.7	13.9667	13.6667	0.97852	0.915617	Q0PBM6	Uncharacterized protein OS=Campylobacter jejuni subsp. jejuni serotype O:2 (strain ATCC 700819 / NCTC 11168) OX=192222 GN=Cj0280 PE=4 SV=1	1	16.2
533.3	888.2	750.4	418.8	441.1	260.4	723.967	373.433	0.515816	0.0410426	Q0PAP5	Carbamoyltransferase HypF OS=Campylobacter jejuni subsp. jejuni serotype O:2 (strain ATCC 700819 / NCTC 11168) OX=192222 GN=hypF PE=3 SV=1	1	83.5
34.5	45.3	66.8	23.2	22.1	25.2	48.8667	23.5	0.4809	0.0563927	Q0P9Y2	Peptide transporter CstA OS=Campylobacter jejuni subsp. jejuni serotype O:2 (strain ATCC 700819 / NCTC 11168) OX=192222 GN=cstA PE=3 SV=1	1	75.7
309.2	226	173.5	206.7	206.1	197.9	236.233	203.567	0.861719	0.455854	Q9PIP2	Uncharacterized protein Cj0253 OS=Campylobacter jejuni subsp. jejuni serotype O:2 (strain ATCC 700819 / NCTC 11168) OX=192222 GN=Cj0253 PE=4 SV=1	1	10.3
135.5	141.9	236.6	113.6	117	91.2	171.333	107.267	0.62607	0.129844	Q9PP99	Isoprenyl transferase OS=Campylobacter jejuni subsp. jejuni serotype O:2 (strain ATCC 700819 / NCTC 11168) OX=192222 GN=uppS PE=1 SV=1	1	26.1
27.7	28.5	44.2	20.1	21.4	36.9	33.4667	26.1333	0.780876	0.390029	Q0P806	Riboflavin-specific deaminase/reductase OS=Campylobacter jejuni subsp. jejuni serotype O:2 (strain ATCC 700819 / NCTC 11168) OX=192222 GN=ribD PE=4 SV=1	1	38.2
129.2	210.4	195.5	221.6	172.1	317.3	178.367	237	1.32872	0.300824	Q0PBP5	Small hydrophobic protein OS=Campylobacter jejuni subsp. jejuni serotype O:2 (strain ATCC 700819 / NCTC 11168) OX=192222 GN=Cj0260c PE=4 SV=1	1	8.1
63.7	99.4	77.9	82.1	84.3	72.2	80.3333	79.5333	0.990041	0.945634	Q0P805	Putative membrane protein OS=Campylobacter jejuni subsp. jejuni serotype O:2 (strain ATCC 700819 / NCTC 11168) OX=192222 GN=Cj1623 PE=4 SV=1	1	20.5
295.3	392.8	390.1	336.3	464.9	292.2	359.4	364.467	1.0141	0.937716	Q0P9E1	Uncharacterized protein OS=Campylobacter jejuni subsp. jejuni serotype O:2 (strain ATCC 700819 / NCTC 11168) OX=192222 GN=Cj1113 PE=4 SV=1	1	31.3
281.7	659.6	784.8	924.1	904	386.7	575.367	738.267	1.28312	0.521202	Q0PB85	Putative periplasmic protein OS=Campylobacter jejuni subsp. jejuni serotype O:2 (strain ATCC 700819 / NCTC 11168) OX=192222 GN=Cj0425 PE=4 SV=1	1	15.6
42	50.3	66.8	44.5	45.3	36.9	53.0333	42.2333	0.796355	0.236614	Q9PMQ9	Fe(2+) transporter FeoB OS=Campylobacter jejuni subsp. jejuni serotype O:2 (strain ATCC 700819 / NCTC 11168) OX=192222 GN=feoB PE=2 SV=1	1	69
148.4	188.3	191.1	143.4	154.3	91.4	175.933	129.7	0.737211	0.124097	Q9PNL3	Thiamine-phosphate synthase OS=Campylobacter jejuni subsp. jejuni serotype O:2 (strain ATCC 700819 / NCTC 11168) OX=192222 GN=thiE PE=3 SV=1	1	23
425	437.5	725.7	315	361.6	211.1	529.4	295.9	0.558935	0.0962784	Q0PC17	Uncharacterized protein OS=Campylobacter jejuni subsp. jejuni serotype O:2 (strain ATCC 700819 / NCTC 11168) OX=192222 GN=Cj0120 PE=4 SV=1	1	24.5
111.6	116.1	133.2	80.9	75.4	70	120.3	75.4333	0.627044	0.00354206	Q0PAA9	Putative ferredoxin OS=Campylobacter jejuni subsp. jejuni serotype O:2 (strain ATCC 700819 / NCTC 11168) OX=192222 GN=napG PE=4 SV=1	1	27.2
30.4	67.4	91.9	51.7	58.5	42.1	63.2333	50.7667	0.802847	0.537276	Q0P865	Putative transcriptional regulator OS=Campylobacter jejuni subsp. jejuni serotype O:2 (strain ATCC 700819 / NCTC 11168) OX=192222 GN=Cj1563c PE=4 SV=1	1	17
175.1	172.3	165.3	56.2	53.8	42.3	170.9	50.7667	0.297055	2.058e-05	Q0P8K8	Putative periplasmic protein OS=Campylobacter jejuni subsp. jejuni serotype O:2 (strain ATCC 700819 / NCTC 11168) OX=192222 GN=Cj1406c PE=4 SV=1	1	13.5
428.7	441.5	532.4	336.7	314.7	505.4	467.533	385.6	0.824754	0.297782	Q0P8C7	Cb-type cytochrome C oxidase subunit I OS=Campylobacter jejuni subsp. jejuni serotype O:2 (strain ATCC 700819 / NCTC 11168) OX=192222 GN=ccoN PE=3 SV=1	1	55.9
274.4	275.1	425.9	76.9	65.3	56.2	325.133	66.1333	0.203404	0.00696028	Q0P9C8	Undecaprenyl-diphosphooligosaccharide--protein glycotransferase OS=Campylobacter jejuni subsp. jejuni serotype O:2 (strain ATCC 700819 / NCTC 11168) OX=192222 GN=pglB PE=1 SV=1	1	82.1
18.3	22.9	24.2	14.1	12.6	12.5	21.8	13.0667	0.599388	0.00939485	Q9PPF1	Flavin prenyltransferase UbiX OS=Campylobacter jejuni subsp. jejuni serotype O:2 (strain ATCC 700819 / NCTC 11168) OX=192222 GN=ubiX PE=3 SV=1	1	20.9
15.4	15.7	23.3	13.3	14.5	8.5	18.1333	12.1	0.667279	0.12964	Q0PBK3	8-amino-7-oxononanoate synthase OS=Campylobacter jejuni subsp. jejuni serotype O:2 (strain ATCC 700819 / NCTC 11168) OX=192222 GN=bioF PE=3 SV=1	1	44
94.9	91.9	108.3	69.7	94.2	73.8	98.3667	79.2333	0.80549	0.103367	Q0P8A1	Putative molybdopterin converting factor,subunit 2 OS=Campylobacter jejuni subsp. jejuni serotype O:2 (strain ATCC 700819 / NCTC 11168) OX=192222 GN=moaE PE=4 SV=1	1	17
10.6	23.9	40	26.7	23.2	23.3	24.8333	24.4	0.98255	0.96213	Q0P9I5	Uncharacterized protein OS=Campylobacter jejuni subsp. jejuni serotype O:2 (strain ATCC 700819 / NCTC 11168) OX=192222 GN=Cj1069 PE=4 SV=1	1	34.6
48.4	60.9	87.2	56	50.4	48.7	65.5	51.7	0.789313	0.301591	Q0P8X5	RodA protein homolog OS=Campylobacter jejuni subsp. jejuni serotype O:2 (strain ATCC 700819 / NCTC 11168) OX=192222 GN=mrdB PE=3 SV=1	1	42.4
175.1	175.9	184.2	118.4	132.9	101.8	178.4	117.7	0.659753	0.00301281	Q9PNU3	Ribosomal RNA small subunit methyltransferase G OS=Campylobacter jejuni subsp. jejuni serotype O:2 (strain ATCC 700819 / NCTC 11168) OX=192222 GN=rsmG PE=3 SV=1	1	22.4
22.8	84.1	65.5	50.6	53.7	53.6	57.4667	52.6333	0.915893	0.803429	Q0P9K0	Endonuclease MutS2 OS=Campylobacter jejuni subsp. jejuni serotype O:2 (strain ATCC 700819 / NCTC 11168) OX=192222 GN=mutS PE=3 SV=1	1	83.8
30.7	36.4	35.3	20.8	27.9	27	34.1333	25.2333	0.739258	0.0348156	Q0PBN3	Epoxyqueuosine reductase QueH OS=Campylobacter jejuni subsp. jejuni serotype O:2 (strain ATCC 700819 / NCTC 11168) OX=192222 GN=queH PE=3 SV=1	1	43
