# Supplementary material for: Quantitative Analyses Reveal Novel Roles for N-Glycosylation in a Major Enteric Bacterial Pathogen
Source: mBio. 2019 Apr 23;10(2):e00297-19. doi: 10.1128/mBio.00297-19 (PMC6478998; doi:10.1128/mBio.00297-19)
Supplement: TABLE S3 [file mBio.00297-19-st003.xls]

## Sheet: PR486 SA Full Export with q_val
WT1 126	WT2 127	WT3 128	P1 129	P2 130	P3 131	Student's T-test Significant WT_P	Student's T-test significant	Mean	Mean WT	Mean P	Mean P_x/y_Mean WT	Student's T-test p-value WT_P	Student's T-test q-value WT_P	Student's T-test Difference WT_P	Student's T-test Test statistic WT_P	Accession	Description	Number of Peptides	MW in kDa
17.2	23.4	36.8	1927.7	2193.3	1558.4	+	WT_P	959.467	25.8	1893.13	73.3773	0.000532861	0	-1867.33	-10.1384	Q0P8I1	Uncharacterized protein OS=Campylobacter jejuni subsp. jejuni serotype O:2 (strain ATCC 700819 / NCTC 11168) OX=192222 GN=Cj1433c PE=4 SV=1	3	43.6
57.2	71.9	131.4	2360.6	2479.5	1975.4	+	WT_P	1179.33	86.8333	2271.83	26.1632	0.000142624	0	-2185	-14.2048	Q0P8H5	UDP-galactopyranose mutase OS=Campylobacter jejuni subsp. jejuni serotype O:2 (strain ATCC 700819 / NCTC 11168) OX=192222 GN=glf PE=1 SV=1	10	43.4
335.9	419.7	534.8	9237.2	10456.7	7762.4	+	WT_P	4791.12	430.133	9152.1	21.2774	0.000366089	0	-8721.97	-11.1667	Q0P8I7	Putative sugar-nucleotide epimerase/dehydratease OS=Campylobacter jejuni subsp. jejuni serotype O:2 (strain ATCC 700819 / NCTC 11168) OX=192222 GN=Cj1427c PE=4 SV=1	18	35.6
144.4	165.7	221.7	2522.7	2918.8	1775.6	+	WT_P	1291.48	177.267	2405.7	13.5711	0.00268013	0.00198675	-2228.43	-6.63323	Q0PBL5	Putative MoeB/ThiF family protein OS=Campylobacter jejuni subsp. jejuni serotype O:2 (strain ATCC 700819 / NCTC 11168) OX=192222 GN=Cj0294 PE=4 SV=1	3	24.5
51.5	70	121	1021.1	1154.8	964.2	+	WT_P	563.767	80.8333	1046.7	12.9489	8.8201e-05	0	-965.867	-16.0465	Q0P8H7	Aminotransferase OS=Campylobacter jejuni subsp. jejuni serotype O:2 (strain ATCC 700819 / NCTC 11168) OX=192222 GN=Cj1437c PE=3 SV=1	5	41.9
638.8	882.9	925.5	11463.6	11362.8	8642.9	+	WT_P	5652.75	815.733	10489.8	12.8593	0.00047873	0	-9674.03	-10.4224	Q0P8T3	Uncharacterized protein OS=Campylobacter jejuni subsp. jejuni serotype O:2 (strain ATCC 700819 / NCTC 11168) OX=192222 GN=Cj1324 PE=4 SV=1	22	43.6
112.6	168.3	219.5	1983.4	1899.9	1743.4	+	WT_P	1021.18	166.8	1875.57	11.2444	2.41784e-05	0	-1708.77	-22.2446	Q0P8H3	UDP-glucose 6-dehydrogenase OS=Campylobacter jejuni subsp. jejuni serotype O:2 (strain ATCC 700819 / NCTC 11168) OX=192222 GN=kfiD PE=3 SV=1	11	45.1
13	16	19.5	174.3	191	134.5	+	WT_P	91.3833	16.1667	166.6	10.3052	0.000872996	0	-150.433	-8.92075	Q0P8H9	Putative phosphatase OS=Campylobacter jejuni subsp. jejuni serotype O:2 (strain ATCC 700819 / NCTC 11168) OX=192222 GN=Cj1435c PE=4 SV=1	1	24.7
242.5	374.1	437	3716.6	3973.8	3016.4	+	WT_P	1960.07	351.2	3568.93	10.1621	0.000384215	0	-3217.73	-11.029	Q0P8I6	GDP-L-fucose synthase OS=Campylobacter jejuni subsp. jejuni serotype O:2 (strain ATCC 700819 / NCTC 11168) OX=192222 GN=fcl PE=3 SV=1	16	39.4
11.9	18.5	28.8	164.2	143.1	255	+	WT_P	103.583	19.7333	187.433	9.49831	0.00842538	0.00744118	-167.7	-4.83586	Q0PA15	Flagellar biosynthesis protein FlhA OS=Campylobacter jejuni subsp. jejuni serotype O:2 (strain ATCC 700819 / NCTC 11168) OX=192222 GN=flhA PE=3 SV=1	1	78.8
829.5	957.8	1012.4	6706.3	6810.1	12607.6	+	WT_P	4820.62	933.233	8708	9.331	0.0163266	0.0152299	-7774.77	-3.98546	Q0PBZ8	Putative endonuclease OS=Campylobacter jejuni subsp. jejuni serotype O:2 (strain ATCC 700819 / NCTC 11168) OX=192222 GN=Cj0139 PE=4 SV=1	32	92.4
328.5	384.4	497.4	3611.2	2881.7	4132.2	+	WT_P	1972.57	403.433	3541.7	8.7789	0.00101654	0	-3138.27	-8.57348	Q0P8H6	Putative sugar transferase OS=Campylobacter jejuni subsp. jejuni serotype O:2 (strain ATCC 700819 / NCTC 11168) OX=192222 GN=Cj1438c PE=4 SV=1	16	92.4
301.7	381.1	402.1	2535.3	3288	3064.9	+	WT_P	1662.18	361.633	2962.73	8.19265	0.000321445	0	-2601.1	-11.5454	Q0P8I5	Uncharacterized protein OS=Campylobacter jejuni subsp. jejuni serotype O:2 (strain ATCC 700819 / NCTC 11168) OX=192222 GN=Cj1429c PE=4 SV=1	9	35.7
171.8	180.8	222.1	1422.5	1591.3	1219.5	+	WT_P	801.333	191.567	1411.1	7.3661	0.00035804	0	-1219.53	-11.2306	Q0P8U8	Uncharacterized protein OS=Campylobacter jejuni subsp. jejuni serotype O:2 (strain ATCC 700819 / NCTC 11168) OX=192222 GN=Cj1309c PE=4 SV=1	8	42.1
119	155.6	180.6	1243.8	1144.6	948.2	+	WT_P	631.967	151.733	1112.2	7.32996	0.000412309	0	-960.467	-10.8308	Q0P872	Putative type I restriction enzyme M protein OS=Campylobacter jejuni subsp. jejuni serotype O:2 (strain ATCC 700819 / NCTC 11168) OX=192222 GN=hsdM PE=4 SV=1	7	56.8
128.3	140.7	168.2	939.4	845.4	1350.1	+	WT_P	595.35	145.733	1044.97	7.1704	0.00443285	0.00430928	-899.233	-5.78624	Q0P8I2	Putative sugar transferase OS=Campylobacter jejuni subsp. jejuni serotype O:2 (strain ATCC 700819 / NCTC 11168) OX=192222 GN=Cj1432c PE=4 SV=1	6	121.7
83.7	94	114.1	714.9	766.2	557.3	+	WT_P	388.367	97.2667	679.467	6.98561	0.000784953	0	-582.2	-9.17088	Q0P8C6	Putative two-component regulator OS=Campylobacter jejuni subsp. jejuni serotype O:2 (strain ATCC 700819 / NCTC 11168) OX=192222 GN=Cj1491c PE=4 SV=1	6	25.8
456.7	550.1	622.8	3398.2	3739.4	3261.4	+	WT_P	2004.77	543.2	3466.33	6.38132	4.09252e-05	0	-2923.13	-19.4824	Q6TG09	Bifunctional protein HldE OS=Campylobacter jejuni subsp. jejuni serotype O:2 (strain ATCC 700819 / NCTC 11168) OX=192222 GN=hldE PE=3 SV=2	12	51.2
1193	1359.9	1622.5	6970.4	9581.8	9384	+	WT_P	5018.6	1391.8	8645.4	6.21167	0.00102878	0	-7253.6	-8.54671	Q0PAN9	Putative lipoprotein OS=Campylobacter jejuni subsp. jejuni serotype O:2 (strain ATCC 700819 / NCTC 11168) OX=192222 GN=Cj0628 PE=4 SV=1	44	119.9
25.5	35.7	52.2	299.8	213.6	130.2	+	WT_P	126.167	37.8	214.533	5.67549	0.0234822	0.0212732	-176.733	-3.56493	Q0P8T2	Putative methyltransferase OS=Campylobacter jejuni subsp. jejuni serotype O:2 (strain ATCC 700819 / NCTC 11168) OX=192222 GN=Cj1325 PE=4 SV=1	2	25.9
87.6	105.2	130.5	622.9	632	474.3	+	WT_P	342.083	107.767	576.4	5.34859	0.000878048	0	-468.633	-8.90735	Q0P8V7	Putative SAM domain containing methyltransferase OS=Campylobacter jejuni subsp. jejuni serotype O:2 (strain ATCC 700819 / NCTC 11168) OX=192222 GN=Cj1300 PE=4 SV=1	5	34.4
359.1	393.1	464.7	2114.2	2183.7	1873.1	+	WT_P	1231.32	405.633	2057	5.07108	7.60604e-05	0	-1651.37	-16.6593	Q0P826	Uncharacterized protein OS=Campylobacter jejuni subsp. jejuni serotype O:2 (strain ATCC 700819 / NCTC 11168) OX=192222 GN=Cj1602 PE=4 SV=1	9	37.2
110.6	149.4	153.3	688.8	805.7	565.3	+	WT_P	412.183	137.767	686.6	4.98379	0.00148672	0.000820513	-548.833	-7.75935	Q0PB62	Ribulose-phosphate 3-epimerase OS=Campylobacter jejuni subsp. jejuni serotype O:2 (strain ATCC 700819 / NCTC 11168) OX=192222 GN=rep PE=3 SV=1	1	23.9
1324.9	1703.3	1681.4	8100.8	7974.8	4321	+	WT_P	4184.37	1569.87	6798.87	4.33086	0.0137152	0.0106909	-5229	-4.19825	Q0PC89	Putative cytochrome C OS=Campylobacter jejuni subsp. jejuni serotype O:2 (strain ATCC 700819 / NCTC 11168) OX=192222 GN=Cj0037c PE=4 SV=1	20	38.8
74.9	106	99.9	378.4	465.2	319.4	+	WT_P	240.633	93.6	387.667	4.14174	0.00247578	0.00133333	-294.067	-6.77591	Q0PB74	Putative pyridoxamine 5'-phosphate oxidase OS=Campylobacter jejuni subsp. jejuni serotype O:2 (strain ATCC 700819 / NCTC 11168) OX=192222 GN=Cj0436 PE=4 SV=1	3	15.7
897.2	868.1	1117.4	3629.6	3132.6	4812	+	WT_P	2409.48	960.9	3858.07	4.01506	0.00454859	0.00462745	-2897.17	-5.74542	Q0PBZ3	Putative methyl-accepting chemotaxis signal transduction protein OS=Campylobacter jejuni subsp. jejuni serotype O:2 (strain ATCC 700819 / NCTC 11168) OX=192222 GN=Cj0144 PE=4 SV=1	32	72.3
441.8	357.3	482.9	1557.3	1624.4	1948.1	+	WT_P	1068.63	427.333	1709.93	4.0014	0.000527615	0	-1282.6	-10.1643	Q0PCB7	Uncharacterized protein OS=Campylobacter jejuni subsp. jejuni serotype O:2 (strain ATCC 700819 / NCTC 11168) OX=192222 GN=Cj0008 PE=4 SV=1	10	70
71.2	78.4	77.2	294.5	310	273.1	+	WT_P	184.067	75.6	292.533	3.86949	3.79755e-05	0	-216.933	-19.8534	Q0P8S9	Putative sugar-phosphate nucleotide transferase OS=Campylobacter jejuni subsp. jejuni serotype O:2 (strain ATCC 700819 / NCTC 11168) OX=192222 GN=Cj1329 PE=4 SV=1	2	38.8
77.8	91	112.7	395.4	340.6	287.5	+	WT_P	217.5	93.8333	341.167	3.63588	0.00165072	0.000768	-247.333	-7.54785	Q0P8T1	N,N'-diacetyllegionaminic acid synthase OS=Campylobacter jejuni subsp. jejuni serotype O:2 (strain ATCC 700819 / NCTC 11168) OX=192222 GN=legI PE=1 SV=1	2	37.1
140.7	212.5	271.9	699	603.6	969.8	+	WT_P	482.917	208.367	757.467	3.63526	0.00909455	0.00851799	-549.1	-4.73142	Q0PBP9	Putative sulfatase family protein OS=Campylobacter jejuni subsp. jejuni serotype O:2 (strain ATCC 700819 / NCTC 11168) OX=192222 GN=Cj0256 PE=4 SV=1	8	59.3
283.9	406	576.3	1156.4	1202.4	2143.5	+	WT_P	961.417	422.067	1500.77	3.55576	0.0315856	0.0265662	-1078.7	-3.24295	Q0P9K1	Restriction modification enzyme OS=Campylobacter jejuni subsp. jejuni serotype O:2 (strain ATCC 700819 / NCTC 11168) OX=192222 GN=cjeI PE=4 SV=1	16	156.5
846	1495.1	1525.1	4326.3	4795.3	4022.5	+	WT_P	2835.05	1288.73	4381.37	3.39975	0.000607897	0	-3092.63	-9.79916	Q0P8I8	Putative methyltransferase family protein OS=Campylobacter jejuni subsp. jejuni serotype O:2 (strain ATCC 700819 / NCTC 11168) OX=192222 GN=Cj1426c PE=4 SV=1	17	33.2
2864.5	2569.2	2711.6	9599.5	10664.8	7413.4	+	WT_P	5970.5	2715.1	9225.9	3.398	0.00247503	0.00134266	-6510.8	-6.77646	Q0PB90	Putative periplasmic protein OS=Campylobacter jejuni subsp. jejuni serotype O:2 (strain ATCC 700819 / NCTC 11168) OX=192222 GN=Cj0420 PE=1 SV=1	18	21
50.3	36.4	38	137.5	122	142.7	+	WT_P	87.8167	41.5667	134.067	3.22534	0.0002631	0	-92.5	-12.1526	Q0P8S2	PseE protein OS=Campylobacter jejuni subsp. jejuni serotype O:2 (strain ATCC 700819 / NCTC 11168) OX=192222 GN=pseE PE=4 SV=1	3	73.2
947.7	1130.2	1120.5	3569.7	4008.7	2585.6	+	WT_P	2227.07	1066.13	3388	3.17784	0.00545379	0.00483258	-2321.87	-5.46456	Q0PAG4	5-hydroxyisourate hydrolase OS=Campylobacter jejuni subsp. jejuni serotype O:2 (strain ATCC 700819 / NCTC 11168) OX=192222 GN=Cj0715 PE=3 SV=1	13	15.9
2584.5	2314.7	1968.1	7649.9	7732.4	6126.7	+	WT_P	4729.38	2289.1	7169.67	3.13209	0.000901297	0	-4880.57	-8.84692	Q0P9E4	Putative MCP-type signal transduction protein OS=Campylobacter jejuni subsp. jejuni serotype O:2 (strain ATCC 700819 / NCTC 11168) OX=192222 GN=Cj1110c PE=4 SV=1	26	48.3
669.5	708.2	747.3	1899.6	1754.5	2942.9	+	WT_P	1453.67	708.333	2199	3.10447	0.0164645	0.0151862	-1490.67	-3.97538	Q0P9Z5	Putative amino-acid transport protein OS=Campylobacter jejuni subsp. jejuni serotype O:2 (strain ATCC 700819 / NCTC 11168) OX=192222 GN=Cj0903c PE=3 SV=1	5	53
1502.8	1471.2	2108.4	4185.3	3877.5	7594.6	+	WT_P	3456.63	1694.13	5219.13	3.08071	0.0434289	0.0344577	-3525	-2.91572	Q0PCA8	Disulphide bond formation protein OS=Campylobacter jejuni subsp. jejuni serotype O:2 (strain ATCC 700819 / NCTC 11168) OX=192222 GN=dsbI PE=3 SV=1	21	56.7
1301.1	1090.7	1210.2	3948.7	4172.5	2706.6	+	WT_P	2404.97	1200.67	3609.27	3.00605	0.00635653	0.00557627	-2408.6	-5.23624	Q0PAB2	Major antigenic peptide PEB2 OS=Campylobacter jejuni subsp. jejuni serotype O:2 (strain ATCC 700819 / NCTC 11168) OX=192222 GN=peb2 PE=4 SV=1	15	27.3
312.6	386.4	397.3	1091.5	1131.9	944.4	+	WT_P	710.683	365.433	1055.93	2.88954	0.000390718	0	-690.5	-10.9815	Q0P9B3	Sialic acid synthase (N-acetylneuraminic acid synthetase) OS=Campylobacter jejuni subsp. jejuni serotype O:2 (strain ATCC 700819 / NCTC 11168) OX=192222 GN=neuB1 PE=4 SV=1	8	38.5
197.6	198.4	224.1	479	497.1	809.5	+	WT_P	400.95	206.7	595.2	2.87954	0.0225647	0.0201327	-388.5	-3.6096	Q0PAF6	Putative integral membrane zinc-metalloprotease OS=Campylobacter jejuni subsp. jejuni serotype O:2 (strain ATCC 700819 / NCTC 11168) OX=192222 GN=Cj0723c PE=3 SV=1	1	45.3
867.8	947.6	955.4	2522.3	2850	2234.2	+	WT_P	1729.55	923.6	2535.5	2.74524	0.000861662	0	-1611.9	-8.95115	Q0P8N9	Putative nucleotide phosphoribosyltransferase OS=Campylobacter jejuni subsp. jejuni serotype O:2 (strain ATCC 700819 / NCTC 11168) OX=192222 GN=Cj1370 PE=4 SV=1	4	17
253.3	392.2	438.3	1081.1	927	927.8	+	WT_P	669.95	361.267	978.633	2.70889	0.00122454	0	-617.367	-8.16562	Q0P8I3	Capsular polysaccharide heptosyltransferase OS=Campylobacter jejuni subsp. jejuni serotype O:2 (strain ATCC 700819 / NCTC 11168) OX=192222 GN=hddC PE=4 SV=1	8	69.6
92.7	130.8	142	266.7	280.9	421.5	+	WT_P	222.433	121.833	323.033	2.65144	0.0175617	0.0156527	-201.2	-3.89864	Q0P843	Putative oxidoreductase OS=Campylobacter jejuni subsp. jejuni serotype O:2 (strain ATCC 700819 / NCTC 11168) OX=192222 GN=Cj1585c PE=4 SV=1	4	103.8
1191.9	1070.8	969.2	2901.3	2767.1	2832.2	+	WT_P	1955.42	1077.3	2833.53	2.63022	1.98533e-05	0	-1756.23	-23.3754	Q9PM77	Histidinol dehydrogenase OS=Campylobacter jejuni subsp. jejuni serotype O:2 (strain ATCC 700819 / NCTC 11168) OX=192222 GN=hisD PE=3 SV=1	18	46.4
938.1	940.6	789	2167	2867.8	1921.8	+	WT_P	1604.05	889.233	2318.87	2.60771	0.00766953	0.00696578	-1429.63	-4.96669	Q9PIK1	3-methyl-2-oxobutanoate hydroxymethyltransferase OS=Campylobacter jejuni subsp. jejuni serotype O:2 (strain ATCC 700819 / NCTC 11168) OX=192222 GN=panB PE=3 SV=1	12	30.2
261.1	303.9	383.5	700.9	579	1124.5	+	WT_P	558.817	316.167	801.467	2.53495	0.0455128	0.0362688	-485.3	-2.86904	Q0P7X1	Putative iron permease OS=Campylobacter jejuni subsp. jejuni serotype O:2 (strain ATCC 700819 / NCTC 11168) OX=192222 GN=Cj1658 PE=4 SV=1	6	77.8
139.1	128.4	139.1	334.4	413	260.7	+	WT_P	235.783	135.533	336.033	2.47934	0.0104596	0.0091058	-200.5	-4.54471	Q0P965	Putative PAS domain containing signal-transduction sensor protein OS=Campylobacter jejuni subsp. jejuni serotype O:2 (strain ATCC 700819 / NCTC 11168) OX=192222 GN=Cj1191c PE=4 SV=1	3	19
1966.6	2376.1	1164.2	3854.9	5212.9	3780.8	+	WT_P	3059.25	1835.63	4282.87	2.33318	0.0139602	0.0108503	-2447.23	-4.17628	Q0P7Q4	Putative O-acetylhomoserine (Thiol)-lyase OS=Campylobacter jejuni subsp. jejuni serotype O:2 (strain ATCC 700819 / NCTC 11168) OX=192222 GN=metB PE=1 SV=1	24	46.7
4689.6	4079.7	3413.3	9651.2	9651	8081.4	+	WT_P	6594.37	4060.87	9127.87	2.24776	0.00137736	0.000857143	-5067	-7.91712	Q0P8A3	Putative periplasmic oxidoreductase OS=Campylobacter jejuni subsp. jejuni serotype O:2 (strain ATCC 700819 / NCTC 11168) OX=192222 GN=Cj1516 PE=4 SV=1	30	59
12.2	21.3	22.6	33	41.9	47.7	+	WT_P	29.7833	18.7	40.8667	2.18538	0.0146384	0.0126136	-22.1667	-4.11782	Q0P8E6	Putative type II protein secretion system E protein OS=Campylobacter jejuni subsp. jejuni serotype O:2 (strain ATCC 700819 / NCTC 11168) OX=192222 GN=ctsE PE=4 SV=1	2	60.1
315.2	303.5	346.4	751.4	754.6	578.2	+	WT_P	508.217	321.7	694.733	2.15957	0.00333694	0.00231579	-373.033	-6.25224	Q0PBP6	Dihydroorotase OS=Campylobacter jejuni subsp. jejuni serotype O:2 (strain ATCC 700819 / NCTC 11168) OX=192222 GN=pyrC PE=1 SV=1	6	38.4
3223.1	4346.2	3321.7	7543.5	7062.7	8825.3	+	WT_P	5720.42	3630.33	7810.5	2.15146	0.0027879	0.00249057	-4180.17	-6.56327	Q0P9W6	Putative pyruvate carboxylase B subunit OS=Campylobacter jejuni subsp. jejuni serotype O:2 (strain ATCC 700819 / NCTC 11168) OX=192222 GN=pycB PE=4 SV=1	34	65.8
593.9	612.7	593.9	1412.1	832.7	1621.6	+	WT_P	944.483	600.167	1288.8	2.1474	0.0433413	0.0345289	-688.633	-2.91774	P56964	Flagellin B OS=Campylobacter jejuni subsp. jejuni serotype O:2 (strain ATCC 700819 / NCTC 11168) OX=192222 GN=flaB PE=3 SV=2	24	59.2
2224.4	1536.6	1999.6	4360.1	4522.4	3363.1	+	WT_P	3001.03	1920.2	4081.87	2.12575	0.00648518	0.00552941	-2161.67	-5.20695	Q9PHN5	Ketol-acid reductoisomerase (NADP(+)) OS=Campylobacter jejuni subsp. jejuni serotype O:2 (strain ATCC 700819 / NCTC 11168) OX=192222 GN=ilvC PE=3 SV=1	17	36.9
2910.6	3082.1	3761.5	6323.6	5820.9	7801	+	WT_P	4949.95	3251.4	6648.5	2.04481	0.00634915	0.0056	-3397.1	-5.23795	Q0P937	Putative periplasmic protein OS=Campylobacter jejuni subsp. jejuni serotype O:2 (strain ATCC 700819 / NCTC 11168) OX=192222 GN=Cj1219c PE=4 SV=1	36	92.2
4122.8	3269	2598.4	7030.9	7594.7	5633.3	+	WT_P	5041.52	3330.07	6752.97	2.02788	0.00943403	0.00864561	-3422.9	-4.68195	Q0P885	Tungstate-binding protein TupA OS=Campylobacter jejuni subsp. jejuni serotype O:2 (strain ATCC 700819 / NCTC 11168) OX=192222 GN=tupA PE=3 SV=1	23	29.8
1633.8	1302.2	1424.1	3195.8	3299	2248.5	+	WT_P	2183.9	1453.37	2914.43	2.0053	0.013718	0.0106586	-1461.07	-4.19799	Q0PAX8	OORC subunit of 2-oxoglutarate:acceptor oxidoreductase OS=Campylobacter jejuni subsp. jejuni serotype O:2 (strain ATCC 700819 / NCTC 11168) OX=192222 GN=oorC PE=1 SV=1	9	20.1
2496.8	1966.3	1775.7	4245.6	3840.5	4385.2	+	WT_P	3118.35	2079.6	4157.1	1.99899	0.00154777	0.0008	-2077.5	-7.67739	Q0P9Y5	CiaB protein OS=Campylobacter jejuni subsp. jejuni serotype O:2 (strain ATCC 700819 / NCTC 11168) OX=192222 GN=ciaB PE=4 SV=1	26	73.1
68.2	85.6	81.2	146.3	168	155.1	+	WT_P	117.4	78.3333	156.467	1.99745	0.000672562	0	-78.1333	-9.54606	Q0PAG0	Pyridoxal phosphate homeostasis protein OS=Campylobacter jejuni subsp. jejuni serotype O:2 (strain ATCC 700819 / NCTC 11168) OX=192222 GN=Cj0719c PE=3 SV=1	1	23.8
195.9	178.3	182	365.9	454.8	281.8	+	WT_P	276.45	185.4	367.5	1.9822	0.0222572	0.0200619	-182.1	-3.62505	Q9PIK2	Pantothenate synthetase OS=Campylobacter jejuni subsp. jejuni serotype O:2 (strain ATCC 700819 / NCTC 11168) OX=192222 GN=panC PE=1 SV=1	3	32.1
6209.6	6636.9	5198.8	11154.3	10581.5	13842.8	+	WT_P	8937.32	6015.1	11859.5	1.97163	0.00587772	0.00522807	-5844.43	-5.35201	Q9PHZ3	Chaperone protein HtpG OS=Campylobacter jejuni subsp. jejuni serotype O:2 (strain ATCC 700819 / NCTC 11168) OX=192222 GN=htpG PE=3 SV=1	43	69.6
3479.5	3199	3116.8	6897.8	7218.6	4967.2	+	WT_P	4813.15	3265.1	6361.2	1.94824	0.0121512	0.0103794	-3096.1	-4.35062	Q0P822	Iron-sulfur cluster carrier protein OS=Campylobacter jejuni subsp. jejuni serotype O:2 (strain ATCC 700819 / NCTC 11168) OX=192222 GN=mrp PE=3 SV=1	23	40.1
400.3	398.9	390.8	769.4	890.2	624.8	+	WT_P	579.067	396.667	761.467	1.91966	0.00896034	0.00810108	-364.8	-4.7516	Q0PBK6	Putative molybdate-binding lipoprotein OS=Campylobacter jejuni subsp. jejuni serotype O:2 (strain ATCC 700819 / NCTC 11168) OX=192222 GN=modA PE=4 SV=1	7	27.6
1748.2	1738	2068.8	3536.4	3701	3241.6	+	WT_P	2672.33	1851.67	3493	1.88641	0.000685388	0	-1641.33	-9.49944	Q0PBN7	Putative transmembrane protein OS=Campylobacter jejuni subsp. jejuni serotype O:2 (strain ATCC 700819 / NCTC 11168) OX=192222 GN=Cj0268c PE=4 SV=1	21	40.2
1288.5	1503.3	1600.1	2832.7	2810.9	2455.8	+	WT_P	2081.88	1463.97	2699.8	1.84417	0.00127553	0	-1235.83	-8.07862	Q0P8V0	Putative amino acid activating enzyme OS=Campylobacter jejuni subsp. jejuni serotype O:2 (strain ATCC 700819 / NCTC 11168) OX=192222 GN=Cj1307 PE=4 SV=1	15	57.8
1412	1554.9	1372	3365.3	2668.6	1952.6	+	WT_P	2054.23	1446.3	2662.17	1.84067	0.0417983	0.0334895	-1215.87	-2.95411	Q0PBF1	Putative cytochrome C551 peroxidase OS=Campylobacter jejuni subsp. jejuni serotype O:2 (strain ATCC 700819 / NCTC 11168) OX=192222 GN=Cj0358 PE=4 SV=1	15	36.8
482.3	474.5	470.1	878.2	1062.4	669.7	+	WT_P	672.867	475.633	870.1	1.82935	0.0254501	0.0229091	-394.467	-3.47575	Q0P7Z5	Putative ATP-binding protein OS=Campylobacter jejuni subsp. jejuni serotype O:2 (strain ATCC 700819 / NCTC 11168) OX=192222 GN=Cj1633 PE=4 SV=1	7	36.7
6718.6	6565.7	5338.2	11593.3	12259.5	9958.8	+	WT_P	8739.02	6207.5	11270.5	1.81563	0.00335806	0.00230233	-5063.03	-6.24156	Q0P928	Periplasmic serine endoprotease DegP-like OS=Campylobacter jejuni subsp. jejuni serotype O:2 (strain ATCC 700819 / NCTC 11168) OX=192222 GN=htrA PE=3 SV=1	39	51
3225.3	2568.8	3050.2	5445.9	6076.7	4416.7	+	WT_P	4130.6	2948.1	5313.1	1.80221	0.0105775	0.00904407	-2365	-4.52998	Q0PBW4	Putative iron-uptake ABC transport system,periplasmic iron-binding protein OS=Campylobacter jejuni subsp. jejuni serotype O:2 (strain ATCC 700819 / NCTC 11168) OX=192222 GN=cfbpA PE=1 SV=1	25	37.5
1587.2	1640.5	1614.5	2854.7	3366.5	2459.8	+	WT_P	2253.87	1614.07	2893.67	1.79278	0.00823785	0.00755224	-1279.6	-4.86694	Q0P8B0	Sulfur carrier protein FdhD OS=Campylobacter jejuni subsp. jejuni serotype O:2 (strain ATCC 700819 / NCTC 11168) OX=192222 GN=fdhD PE=3 SV=1	15	28.6
5.8	10.3	13.5	19	18.5	15.5	+	WT_P	13.7667	9.86667	17.6667	1.79054	0.0349467	0.0279125	-7.8	-3.13706	Q0P8I0	Putative sugar transferase OS=Campylobacter jejuni subsp. jejuni serotype O:2 (strain ATCC 700819 / NCTC 11168) OX=192222 GN=Cj1434c PE=4 SV=1	9	52.9
127.5	133.6	194	259	272.8	281.8	+	WT_P	211.45	151.7	271.2	1.78774	0.00578997	0.00527434	-119.5	-5.37447	Q0P911	Putative membrane protein OS=Campylobacter jejuni subsp. jejuni serotype O:2 (strain ATCC 700819 / NCTC 11168) OX=192222 GN=Cj1245c PE=4 SV=1	2	46.8
786.4	875.9	1121.7	1683.2	1638.6	1649.8	+	WT_P	1292.6	928	1657.2	1.78578	0.0019612	0.000711111	-729.2	-7.21066	Q0P9P7	Putative membrane bound ATPase OS=Campylobacter jejuni subsp. jejuni serotype O:2 (strain ATCC 700819 / NCTC 11168) OX=192222 GN=Cj1005c PE=3 SV=1	7	61.2
2242.2	2506.1	3155.7	4793.4	5072.5	3888.5	+	WT_P	3609.73	2634.67	4584.8	1.74018	0.0121977	0.0103131	-1950.13	-4.34575	Q0P8D9	Outer membrane fibronectin-binding protein OS=Campylobacter jejuni subsp. jejuni serotype O:2 (strain ATCC 700819 / NCTC 11168) OX=192222 GN=cadF PE=3 SV=1	19	36
134.3	136.2	179.3	252.4	284.3	244.2	+	WT_P	205.117	149.933	260.3	1.7361	0.00447037	0.00479188	-110.367	-5.77287	Q0P8D4	Putative lipoprotein OS=Campylobacter jejuni subsp. jejuni serotype O:2 (strain ATCC 700819 / NCTC 11168) OX=192222 GN=Cj1483c PE=4 SV=1	4	20.2
1430.7	1353.6	1371.8	2315.6	2447.4	2447.6	+	WT_P	1894.45	1385.37	2403.53	1.73494	3.36475e-05	0	-1018.17	-20.4682	Q46104	Argininosuccinate lyase OS=Campylobacter jejuni subsp. jejuni serotype O:2 (strain ATCC 700819 / NCTC 11168) OX=192222 GN=argH PE=3 SV=2	14	51.6
486.2	439.5	537.1	825.8	945.9	728.9	+	WT_P	660.567	487.6	833.533	1.70946	0.00734302	0.00670817	-345.933	-5.02816	Q0P9H2	Phosphomethylpyrimidine kinase OS=Campylobacter jejuni subsp. jejuni serotype O:2 (strain ATCC 700819 / NCTC 11168) OX=192222 GN=thiD PE=4 SV=1	5	29.2
3290.7	3096.3	3717.1	5140.9	4764.5	7347.3	+	WT_P	4559.47	3368.03	5750.9	1.70749	0.0448204	0.0350429	-2382.87	-2.88427	Q9PMT4	Glutamine--fructose-6-phosphate aminotransferase [isomerizing] OS=Campylobacter jejuni subsp. jejuni serotype O:2 (strain ATCC 700819 / NCTC 11168) OX=192222 GN=glmS PE=3 SV=3	23	67.1
2207.3	2261.2	2374.2	4129.2	4354.4	3053.3	+	WT_P	3063.27	2280.9	3845.63	1.68602	0.0180143	0.0162674	-1564.73	-3.86864	Q0P823	2,3,4,5-tetrahydropyridine-2,6-dicarboxylate N-succinyltransferase OS=Campylobacter jejuni subsp. jejuni serotype O:2 (strain ATCC 700819 / NCTC 11168) OX=192222 GN=dapD PE=1 SV=1	14	42.3
2221.7	2322.6	1815.6	3766.8	3853	3052.9	+	WT_P	2838.77	2119.97	3557.57	1.67812	0.00841275	0.00746863	-1437.6	-4.83792	Q0PAI0	Glutamine synthetase OS=Campylobacter jejuni subsp. jejuni serotype O:2 (strain ATCC 700819 / NCTC 11168) OX=192222 GN=glnA PE=3 SV=1	18	53.9
353.3	334.5	431.6	624.7	733.5	514.5	+	WT_P	498.683	373.133	624.233	1.67295	0.0228765	0.0205758	-251.1	-3.59417	Q9PP76	Phosphatidylserine decarboxylase proenzyme OS=Campylobacter jejuni subsp. jejuni serotype O:2 (strain ATCC 700819 / NCTC 11168) OX=192222 GN=psd PE=3 SV=1	4	30.5
528.2	527.6	777.7	1008.8	1141.1	903.3	+	WT_P	814.45	611.167	1017.73	1.66523	0.0197026	0.0182091	-406.567	-3.76423	Q0PAY7	Endolytic murein transglycosylase OS=Campylobacter jejuni subsp. jejuni serotype O:2 (strain ATCC 700819 / NCTC 11168) OX=192222 GN=mltG PE=3 SV=1	4	38
3423.6	3865.8	3145.7	5848.9	6391.7	5036.3	+	WT_P	4618.67	3478.37	5758.97	1.65565	0.00692745	0.006128	-2280.6	-5.11139	Q9PN49	GMP synthase [glutamine-hydrolyzing] OS=Campylobacter jejuni subsp. jejuni serotype O:2 (strain ATCC 700819 / NCTC 11168) OX=192222 GN=guaA PE=3 SV=1	24	56.9
13.3	14.4	17.7	20.7	27.6	26.6	+	WT_P	20.05	15.1333	24.9667	1.64978	0.017655	0.0156089	-9.83333	-3.89238	Q0PBZ7	Uncharacterized protein OS=Campylobacter jejuni subsp. jejuni serotype O:2 (strain ATCC 700819 / NCTC 11168) OX=192222 GN=Cj0140 PE=4 SV=1	2	52.6
322.6	328.5	274.3	583.2	557.1	369	+	WT_P	405.783	308.467	503.1	1.63097	0.0490323	0.03798	-194.633	-2.79558	Q0PAH9	Uncharacterized protein OS=Campylobacter jejuni subsp. jejuni serotype O:2 (strain ATCC 700819 / NCTC 11168) OX=192222 GN=Cj0700 PE=4 SV=1	6	26
1336.1	1342.2	1906.4	2634.8	2766.6	2067.1	+	WT_P	2008.87	1528.23	2489.5	1.62901	0.0282835	0.0237929	-961.267	-3.36081	Q0PC06	Putative peptidase M23 family protein OS=Campylobacter jejuni subsp. jejuni serotype O:2 (strain ATCC 700819 / NCTC 11168) OX=192222 GN=Cj0131 PE=4 SV=1	15	51.7
1678.9	1800.7	1730.4	2899.5	3194.7	2357.8	+	WT_P	2277	1736.67	2817.33	1.62226	0.0120174	0.0104466	-1080.67	-4.36475	Q0PAM5	Two-component response regulator OS=Campylobacter jejuni subsp. jejuni serotype O:2 (strain ATCC 700819 / NCTC 11168) OX=192222 GN=cbrR PE=4 SV=1	13	46.6
366.4	294.8	316.2	577.1	560.9	421.2	+	WT_P	422.767	325.8	519.733	1.59525	0.0227243	0.0203553	-193.933	-3.60167	Q0P8G5	Putative ATP/GTP-binding protein OS=Campylobacter jejuni subsp. jejuni serotype O:2 (strain ATCC 700819 / NCTC 11168) OX=192222 GN=Cj1450 PE=4 SV=1	2	21.4
4399.6	5032.7	4794.9	7512.1	9021.3	6124.6	+	WT_P	6147.53	4742.4	7552.67	1.59258	0.0304786	0.0254037	-2810.27	-3.28077	Q0P8J4	Putative methyltransferase OS=Campylobacter jejuni subsp. jejuni serotype O:2 (strain ATCC 700819 / NCTC 11168) OX=192222 GN=Cj1420c PE=4 SV=1	22	29.6
28.5	35.4	50.6	59.9	61.5	56.9	+	WT_P	48.8	38.1667	59.4333	1.55721	0.0332023	0.027236	-21.2667	-3.19044	Q0PAR8	Putative OmpA family membrane protein OS=Campylobacter jejuni subsp. jejuni serotype O:2 (strain ATCC 700819 / NCTC 11168) OX=192222 GN=Cj0599 PE=1 SV=1	2	36.4
1822	1780.7	1830.1	2777.5	2983.8	2673.3	+	WT_P	2311.23	1810.93	2811.53	1.55253	0.000414454	0	-1000.6	-10.8164	Q0P8P1	Aminodeoxyfutalosine synthase OS=Campylobacter jejuni subsp. jejuni serotype O:2 (strain ATCC 700819 / NCTC 11168) OX=192222 GN=mqnE PE=3 SV=1	14	41.3
1588.2	1852.1	1393.9	2696.4	2717	2015.8	+	WT_P	2043.9	1611.4	2476.4	1.5368	0.0312844	0.0261327	-865	-3.25308	Q9PI32	50S ribosomal protein L7/L12 OS=Campylobacter jejuni subsp. jejuni serotype O:2 (strain ATCC 700819 / NCTC 11168) OX=192222 GN=rplL PE=3 SV=1	11	13.1
2662.4	3589.7	4348.5	4943	5242.3	5967.8	+	WT_P	4458.95	3533.53	5384.37	1.52379	0.0322621	0.027079	-1850.83	-3.2206	Q0P7S1	Ribonuclease J OS=Campylobacter jejuni subsp. jejuni serotype O:2 (strain ATCC 700819 / NCTC 11168) OX=192222 GN=rnj PE=3 SV=1	27	75.7
3038	3442.7	4416.2	5337	4781	6392.5	+	WT_P	4567.9	3632.3	5503.5	1.51516	0.0401808	0.0324567	-1871.2	-2.99396	Q0P972	Putative ubiquinol-cytochrome C reductase cytochrome C subunit OS=Campylobacter jejuni subsp. jejuni serotype O:2 (strain ATCC 700819 / NCTC 11168) OX=192222 GN=petC PE=4 SV=1	27	41.4
8620.2	7822.1	6892.1	12596.3	11340.1	11293.4	+	WT_P	9760.7	7778.13	11743.3	1.50978	0.00379678	0.00456831	-3965.13	-6.03666	Q9PP01	Phosphoenolpyruvate carboxykinase (ATP) OS=Campylobacter jejuni subsp. jejuni serotype O:2 (strain ATCC 700819 / NCTC 11168) OX=192222 GN=pckA PE=3 SV=1	35	59
1401.1	1233.7	1223.1	1965.8	2128.2	1721.8	+	WT_P	1612.28	1285.97	1938.6	1.5075	0.00767355	0.00693939	-652.633	-4.96595	Q9PPB8	Cysteine--tRNA ligase OS=Campylobacter jejuni subsp. jejuni serotype O:2 (strain ATCC 700819 / NCTC 11168) OX=192222 GN=cysS PE=3 SV=1	10	53.5
1437.1	1655.2	1491	2256.3	2325.5	2283.3	+	WT_P	1908.07	1527.77	2288.37	1.49785	0.000376605	0	-760.6	-11.0858	Q0PAG3	Phospho-2-dehydro-3-deoxyheptonate aldolase OS=Campylobacter jejuni subsp. jejuni serotype O:2 (strain ATCC 700819 / NCTC 11168) OX=192222 GN=Cj0716 PE=3 SV=1	16	49.7
37.2	44.8	57.7	76	65.1	66.8	+	WT_P	57.9333	46.5667	69.3	1.48819	0.0297459	0.0243611	-22.7333	-3.30671	Q0P7W1	Putative periplasmic protein OS=Campylobacter jejuni subsp. jejuni serotype O:2 (strain ATCC 700819 / NCTC 11168) OX=192222 GN=Cj1668c PE=4 SV=1	1	15.4
20281	19257.8	14974.7	25701.1	26408.3	28172.8	+	WT_P	22466	18171.2	26760.7	1.4727	0.00855123	0.00776557	-8589.57	-4.81546	O69289	60 kDa chaperonin OS=Campylobacter jejuni subsp. jejuni serotype O:2 (strain ATCC 700819 / NCTC 11168) OX=192222 GN=groL PE=3 SV=2	58	57.9
5747.3	5101.4	5465.1	7805.2	6607.7	9188	+	WT_P	6652.45	5437.93	7866.97	1.44668	0.0341719	0.0276793	-2429.03	-3.16037	Q9PLZ2	DNA topoisomerase 1 OS=Campylobacter jejuni subsp. jejuni serotype O:2 (strain ATCC 700819 / NCTC 11168) OX=192222 GN=topA PE=3 SV=1	40	79.1
162.7	177.2	257.5	279.5	309.9	274.5	+	WT_P	243.55	199.133	287.967	1.4461	0.0477739	0.0374004	-88.8333	-2.82112	Q0PC26	Putative periplasmic protein OS=Campylobacter jejuni subsp. jejuni serotype O:2 (strain ATCC 700819 / NCTC 11168) OX=192222 GN=Cj0111 PE=4 SV=1	4	29.3
173.6	200.5	226.6	315	296.6	253.4	+	WT_P	244.283	200.233	288.333	1.43999	0.0208619	0.0192756	-88.1	-3.69855	Q0P9B9	Putative two-domain glucosyltransferase OS=Campylobacter jejuni subsp. jejuni serotype O:2 (strain ATCC 700819 / NCTC 11168) OX=192222 GN=Cj1135 PE=4 SV=1	4	60.5
71.2	78.5	71.7	93.3	101.7	120.3	+	WT_P	89.45	73.8	105.1	1.42412	0.0197222	0.0184171	-31.3	-3.76308	Q0PB89	Putative integral membrane protein OS=Campylobacter jejuni subsp. jejuni serotype O:2 (strain ATCC 700819 / NCTC 11168) OX=192222 GN=Cj0421c PE=4 SV=1	1	37.3
1545.6	1452.4	1487.6	2065.6	2211	2096.9	+	WT_P	1809.85	1495.2	2124.5	1.42088	0.000264829	0	-629.3	-12.1323	Q9PPC2	D-alanine--D-alanine ligase OS=Campylobacter jejuni subsp. jejuni serotype O:2 (strain ATCC 700819 / NCTC 11168) OX=192222 GN=ddl PE=3 SV=1	9	39.9
2326.3	2052.2	1834	2980.4	3193.6	2583	+	WT_P	2494.92	2070.83	2919	1.40958	0.0206731	0.0191429	-848.167	-3.70894	Q0PBW7	Putative saccharopine dehydrogenase OS=Campylobacter jejuni subsp. jejuni serotype O:2 (strain ATCC 700819 / NCTC 11168) OX=192222 GN=Cj0172c PE=4 SV=1	21	44.9
1866.9	1479.4	2060.2	2274.1	2457.4	2861.5	+	WT_P	2166.58	1802.17	2531	1.40442	0.0401861	0.0323882	-728.833	-2.99382	Q0PCB0	Uncharacterized protein OS=Campylobacter jejuni subsp. jejuni serotype O:2 (strain ATCC 700819 / NCTC 11168) OX=192222 GN=Cj0015c PE=4 SV=1	11	47.3
105	123.1	114.5	153.5	157	169.5	+	WT_P	137.1	114.2	160	1.40105	0.00302725	0.00242945	-45.8	-6.41916	Q9PLV9	2-isopropylmalate synthase OS=Campylobacter jejuni subsp. jejuni serotype O:2 (strain ATCC 700819 / NCTC 11168) OX=192222 GN=leuA PE=3 SV=1	2	56.3
2092.1	2062.1	1923.1	2970.3	2920.7	2554.6	+	WT_P	2420.48	2025.77	2815.2	1.3897	0.00500152	0.00494444	-789.433	-5.5971	Q9PI71	2,3-bisphosphoglycerate-independent phosphoglycerate mutase OS=Campylobacter jejuni subsp. jejuni serotype O:2 (strain ATCC 700819 / NCTC 11168) OX=192222 GN=gpmI PE=3 SV=1	18	55.7
3418	5003.4	4078.9	5889.4	5873.3	5549.9	+	WT_P	4968.82	4166.77	5770.87	1.38497	0.0274745	0.0237129	-1604.1	-3.39219	O69294	Fumarate hydratase class II OS=Campylobacter jejuni subsp. jejuni serotype O:2 (strain ATCC 700819 / NCTC 11168) OX=192222 GN=fumC PE=3 SV=1	25	50.7
4899.2	3943.8	4210.1	6287.5	6289.8	5259.6	+	WT_P	5148.33	4351.03	5945.63	1.36649	0.0232226	0.0210553	-1594.6	-3.57735	Q0PBZ1	Thioredoxin reductase OS=Campylobacter jejuni subsp. jejuni serotype O:2 (strain ATCC 700819 / NCTC 11168) OX=192222 GN=trxB PE=1 SV=1	20	33.1
6087.8	5984.3	5604.9	8566.2	8184.7	7392.9	+	WT_P	6970.13	5892.33	8047.93	1.36583	0.00455908	0.00460488	-2155.6	-5.74178	Q0PC50	Aspartate ammonia-lyase OS=Campylobacter jejuni subsp. jejuni serotype O:2 (strain ATCC 700819 / NCTC 11168) OX=192222 GN=aspA PE=3 SV=1	23	51.7
3635.9	4353.7	3994.3	5367.9	4970.1	5949	+	WT_P	4711.82	3994.63	5429	1.35907	0.0151248	0.0141412	-1434.37	-4.07788	Q0P7Y3	Transketolase OS=Campylobacter jejuni subsp. jejuni serotype O:2 (strain ATCC 700819 / NCTC 11168) OX=192222 GN=tkt PE=1 SV=1	25	69.6
3387.4	3025.8	3094.6	4177	3782.4	4649.1	+	WT_P	3686.05	3169.27	4202.83	1.32612	0.019559	0.0182581	-1033.57	-3.77269	Q9PP85	Methionine--tRNA ligase OS=Campylobacter jejuni subsp. jejuni serotype O:2 (strain ATCC 700819 / NCTC 11168) OX=192222 GN=metG PE=3 SV=1	25	72.2
2081.9	2043.7	1951.5	2744.5	2919.5	2292.9	+	WT_P	2339	2025.7	2652.3	1.30933	0.030304	0.0255207	-626.6	-3.28689	Q9PM78	ATP phosphoribosyltransferase OS=Campylobacter jejuni subsp. jejuni serotype O:2 (strain ATCC 700819 / NCTC 11168) OX=192222 GN=hisG PE=3 SV=1	13	33.6
2346.9	2985.4	2488.3	3341.8	3185.6	3635.1	+	WT_P	2997.18	2606.87	3387.5	1.29945	0.0290176	0.0240186	-780.633	-3.33325	Q0PAI5	Putative periplasmic protein OS=Campylobacter jejuni subsp. jejuni serotype O:2 (strain ATCC 700819 / NCTC 11168) OX=192222 GN=Cj0694 PE=4 SV=1	21	57.5
4529.1	4550.9	4194.1	6038.7	5956.6	4961.3	+	WT_P	5038.45	4424.7	5652.2	1.27742	0.0282279	0.0238491	-1227.5	-3.36294	Q0PAY0	OORA subunit of 2-oxoglutarate:acceptor oxidoreductase OS=Campylobacter jejuni subsp. jejuni serotype O:2 (strain ATCC 700819 / NCTC 11168) OX=192222 GN=oorA PE=4 SV=1	20	41
3166.7	3327.8	2833.2	4167.8	3733.9	3998	+	WT_P	3537.9	3109.23	3966.57	1.27574	0.0112623	0.00960265	-857.333	-4.44821	Q0P8H0	Capsule polysaccharide export system periplasmic protein OS=Campylobacter jejuni subsp. jejuni serotype O:2 (strain ATCC 700819 / NCTC 11168) OX=192222 GN=kpsD PE=4 SV=1	22	60.8
1259	1183.1	1260.6	1669.1	1540.8	1390.1	+	WT_P	1383.78	1234.23	1533.33	1.24234	0.0240977	0.0215385	-299.1	-3.5361	Q0PBA6	Putative transmembrane protein OS=Campylobacter jejuni subsp. jejuni serotype O:2 (strain ATCC 700819 / NCTC 11168) OX=192222 GN=Cj0404 PE=4 SV=1	9	30.8
517.4	507.5	611	656.3	649.2	703.3	+	WT_P	607.45	545.3	669.6	1.22795	0.0285259	0.0236262	-124.3	-3.35162	Q0P921	Putative peptidase M23 family protein OS=Campylobacter jejuni subsp. jejuni serotype O:2 (strain ATCC 700819 / NCTC 11168) OX=192222 GN=Cj1235 PE=4 SV=1	5	30.6
784.2	826.9	874.9	720	754.1	675.8	+	WT_P	772.65	828.667	716.633	0.864803	0.0318533	0.0267882	112.033	3.23404	Q0P999	DNA polymerase III subunit gamma/tau OS=Campylobacter jejuni subsp. jejuni serotype O:2 (strain ATCC 700819 / NCTC 11168) OX=192222 GN=dnaX PE=3 SV=1	13	57.9
2428	2225.7	2144.3	1998.7	1916.6	1807.1	+	WT_P	2086.73	2266	1907.47	0.841777	0.0237732	0.0214065	358.533	3.55119	Q0P804	L-serine dehydratase OS=Campylobacter jejuni subsp. jejuni serotype O:2 (strain ATCC 700819 / NCTC 11168) OX=192222 GN=sdaA PE=4 SV=1	15	49.5
324.6	286.5	276.8	239.7	262.3	244.7	+	WT_P	272.433	295.967	248.9	0.840973	0.0432357	0.0347443	47.0667	2.92018	Q0PA81	Putative hydrolase OS=Campylobacter jejuni subsp. jejuni serotype O:2 (strain ATCC 700819 / NCTC 11168) OX=192222 GN=Cj0809c PE=4 SV=1	2	23
3576.3	3413.2	3111.1	2675.6	3074.4	2738.1	+	WT_P	3098.12	3366.87	2829.37	0.840356	0.0432864	0.0346004	537.5	2.91901	Q9PI33	50S ribosomal protein L10 OS=Campylobacter jejuni subsp. jejuni serotype O:2 (strain ATCC 700819 / NCTC 11168) OX=192222 GN=rplJ PE=3 SV=1	9	17.7
2962.4	3198	3011.6	2689.5	2588	2359	+	WT_P	2801.42	3057.33	2545.5	0.832588	0.0134651	0.0108221	511.833	4.22116	Q0PBU3	Amidophosphoribosyltransferase OS=Campylobacter jejuni subsp. jejuni serotype O:2 (strain ATCC 700819 / NCTC 11168) OX=192222 GN=purF PE=3 SV=1	18	49.3
646.8	666.4	634.7	538.2	566.5	515.7	+	WT_P	594.717	649.3	540.133	0.83187	0.00326508	0.00237126	109.167	6.28922	Q0P9K8	Thiazole biosynthesis protein ThiH OS=Campylobacter jejuni subsp. jejuni serotype O:2 (strain ATCC 700819 / NCTC 11168) OX=192222 GN=thiH PE=4 SV=1	8	43
98.6	94	101.6	76.9	87.2	80.6	+	WT_P	89.8167	98.0667	81.5667	0.831747	0.011544	0.010177	16.5	4.4163	Q9PNQ6	Aspartate/glutamate leucyltransferase OS=Campylobacter jejuni subsp. jejuni serotype O:2 (strain ATCC 700819 / NCTC 11168) OX=192222 GN=bpt PE=3 SV=1	1	29
93.2	93.9	97.9	83	80.7	71.9	+	WT_P	86.7667	95	78.5333	0.826667	0.0110942	0.00925333	16.4667	4.46771	Q0PBE2	Transcriptional regulator CmeR OS=Campylobacter jejuni subsp. jejuni serotype O:2 (strain ATCC 700819 / NCTC 11168) OX=192222 GN=cmeR PE=4 SV=1	3	24.2
359.9	342.7	322.2	267.6	300	271	+	WT_P	310.567	341.6	279.533	0.818306	0.0143409	0.0124048	62.0667	4.14305	Q9PIC1	Orotidine 5'-phosphate decarboxylase OS=Campylobacter jejuni subsp. jejuni serotype O:2 (strain ATCC 700819 / NCTC 11168) OX=192222 GN=pyrF PE=1 SV=1	2	32.3
1537.9	1572.5	1439.7	1349.2	1243.9	1104.5	+	WT_P	1374.62	1516.7	1232.53	0.812642	0.0249696	0.0230222	284.167	3.49675	Q0PA47	Putative secreted transglycosylase OS=Campylobacter jejuni subsp. jejuni serotype O:2 (strain ATCC 700819 / NCTC 11168) OX=192222 GN=Cj0843c PE=4 SV=1	13	63.3
5635.6	5915.8	5495.3	4512.1	5012.4	4222.5	+	WT_P	5132.28	5682.23	4582.33	0.806432	0.0136706	0.0107234	1099.9	4.20229	Q0PBM1	Chemotaxis protein OS=Campylobacter jejuni subsp. jejuni serotype O:2 (strain ATCC 700819 / NCTC 11168) OX=192222 GN=cheV PE=1 SV=1	20	35.8
610.1	600.8	715.7	500.9	519.8	522.3	+	WT_P	578.267	642.2	514.333	0.800893	0.0269472	0.0236425	127.867	3.41323	O69302	Single-stranded DNA-binding protein OS=Campylobacter jejuni subsp. jejuni serotype O:2 (strain ATCC 700819 / NCTC 11168) OX=192222 GN=ssb PE=3 SV=2	7	20.7
5639.7	6019.5	5266.9	4920.8	4589.7	4008.6	+	WT_P	5074.2	5642.03	4506.37	0.798713	0.0298737	0.0246005	1135.67	3.30213	Q0PAI4	Cell division protein FtsA OS=Campylobacter jejuni subsp. jejuni serotype O:2 (strain ATCC 700819 / NCTC 11168) OX=192222 GN=ftsA PE=3 SV=1	22	50.8
2710.1	2559.3	2533.3	2101.7	2335.5	1774.2	+	WT_P	2335.68	2600.9	2070.47	0.796058	0.0367021	0.0294341	530.433	3.08641	Q9PII2	Histidinol-phosphate aminotransferase OS=Campylobacter jejuni subsp. jejuni serotype O:2 (strain ATCC 700819 / NCTC 11168) OX=192222 GN=hisC PE=1 SV=1	15	41.3
6654.4	6751.1	6467.6	5659.1	5720.6	4413.8	+	WT_P	5944.43	6624.37	5264.5	0.794717	0.0350175	0.0277908	1359.87	3.13496	P24531	Serine hydroxymethyltransferase OS=Campylobacter jejuni subsp. jejuni serotype O:2 (strain ATCC 700819 / NCTC 11168) OX=192222 GN=glyA PE=1 SV=2	26	45.7
2349.7	2224.7	2034.2	1778.3	1923.3	1549.2	+	WT_P	1976.57	2202.87	1750.27	0.79454	0.0335761	0.0271749	452.6	3.17872	Q9PMG8	Carbamoyl-phosphate synthase small chain OS=Campylobacter jejuni subsp. jejuni serotype O:2 (strain ATCC 700819 / NCTC 11168) OX=192222 GN=carA PE=3 SV=1	14	42.1
1053.7	1048.3	1180.4	852.2	807	942.8	+	WT_P	980.733	1094.13	867.333	0.792713	0.0181874	0.0165319	226.8	3.8574	Q0P8C8	Cb-type cytochrome C oxidase subunit II OS=Campylobacter jejuni subsp. jejuni serotype O:2 (strain ATCC 700819 / NCTC 11168) OX=192222 GN=ccoO PE=4 SV=1	7	24.9
610.3	626.2	660.9	507.5	507.7	481.2	+	WT_P	565.633	632.467	498.8	0.788658	0.00152369	0.000806723	133.667	7.70923	P0C630	3-phosphoshikimate 1-carboxyvinyltransferase OS=Campylobacter jejuni subsp. jejuni serotype O:2 (strain ATCC 700819 / NCTC 11168) OX=192222 GN=aroA PE=3 SV=1	10	47.3
300.3	265.5	268.8	221	223.9	212.5	+	WT_P	248.667	278.2	219.133	0.787683	0.00703588	0.00681423	59.0667	5.0891	Q0P8G4	dUTPase OS=Campylobacter jejuni subsp. jejuni serotype O:2 (strain ATCC 700819 / NCTC 11168) OX=192222 GN=dut PE=1 SV=1	4	27
1240.7	1296.7	1258.4	1073.3	1045.2	865	+	WT_P	1129.88	1265.27	994.5	0.786	0.0158342	0.0146358	270.767	4.0223	Q0PA33	Putative molybdopterin biosynthesis protein OS=Campylobacter jejuni subsp. jejuni serotype O:2 (strain ATCC 700819 / NCTC 11168) OX=192222 GN=moeA PE=4 SV=1	8	43.4
2545.1	2464.8	2427.1	2039.9	2082.8	1720.6	+	WT_P	2213.38	2479	1947.77	0.785707	0.0112659	0.00957096	531.233	4.4478	Q0PB51	Cyclic dehypoxanthine futalosine synthase OS=Campylobacter jejuni subsp. jejuni serotype O:2 (strain ATCC 700819 / NCTC 11168) OX=192222 GN=mqnC PE=3 SV=1	13	39.7
1830.5	1914.3	1929.5	1486.5	1666	1290.4	+	WT_P	1686.2	1891.43	1480.97	0.782986	0.0219517	0.0199171	410.467	3.64067	Q0PA83	Putative oxidoreductase OS=Campylobacter jejuni subsp. jejuni serotype O:2 (strain ATCC 700819 / NCTC 11168) OX=192222 GN=Cj0807 PE=4 SV=1	12	28.1
216	178.9	204.9	163	169.3	137	+	WT_P	178.183	199.933	156.433	0.782427	0.0422955	0.0343716	43.5	2.94222	Q9PJ18	ATP synthase epsilon chain OS=Campylobacter jejuni subsp. jejuni serotype O:2 (strain ATCC 700819 / NCTC 11168) OX=192222 GN=atpC PE=3 SV=1	3	13.7
4132.2	4637.9	4171	3560.2	3502.3	2991.5	+	WT_P	3832.52	4313.7	3351.33	0.776905	0.0166737	0.0150997	962.367	3.96028	Q9PPA2	Bifunctional protein GlmU OS=Campylobacter jejuni subsp. jejuni serotype O:2 (strain ATCC 700819 / NCTC 11168) OX=192222 GN=glmU PE=3 SV=1	19	47.9
4665.2	4502.2	3912.2	3254.6	3871.3	3022.8	+	WT_P	3871.38	4359.87	3382.9	0.775918	0.0457809	0.0361951	976.967	2.86321	Q0P7V6	Protein RecA OS=Campylobacter jejuni subsp. jejuni serotype O:2 (strain ATCC 700819 / NCTC 11168) OX=192222 GN=recA PE=3 SV=1	17	37
1620.8	1805.3	1845.6	1553.2	1202.5	1312.3	+	WT_P	1556.62	1757.23	1356	0.771668	0.0322445	0.0271403	401.233	3.22118	Q0P8U1	Pseudaminic acid biosynthesis PseA protein OS=Campylobacter jejuni subsp. jejuni serotype O:2 (strain ATCC 700819 / NCTC 11168) OX=192222 GN=pseA PE=4 SV=1	13	43.7
2009.4	1751.4	1968.3	1564.2	1497.3	1347.6	+	WT_P	1689.7	1909.7	1469.7	0.769597	0.0127177	0.0104528	440	4.29282	Q9ZAH3	30S ribosomal protein S6 OS=Campylobacter jejuni subsp. jejuni serotype O:2 (strain ATCC 700819 / NCTC 11168) OX=192222 GN=rpsF PE=3 SV=2	7	14.7
831.6	950	870.4	709.9	744.1	583.4	+	WT_P	781.567	884	679.133	0.76825	0.026954	0.0235855	204.867	3.41296	Q0PBY3	Ribosomal RNA small subunit methyltransferase I OS=Campylobacter jejuni subsp. jejuni serotype O:2 (strain ATCC 700819 / NCTC 11168) OX=192222 GN=rsmI PE=3 SV=1	4	31.1
292.2	282.5	238.1	198.6	225.3	199.3	+	WT_P	239.333	270.933	207.733	0.766732	0.0283968	0.0236815	63.2	3.3565	Q0PA14	Putative transcriptional regulator OS=Campylobacter jejuni subsp. jejuni serotype O:2 (strain ATCC 700819 / NCTC 11168) OX=192222 GN=Cj0883c PE=4 SV=1	4	15.1
2624.7	2398.4	2374.7	1821.5	2136.3	1712.4	+	WT_P	2178	2465.93	1890.07	0.766471	0.0184711	0.0163507	575.867	3.83927	Q0PBQ7	Uncharacterized protein OS=Campylobacter jejuni subsp. jejuni serotype O:2 (strain ATCC 700819 / NCTC 11168) OX=192222 GN=Cj0248 PE=1 SV=1	12	31.9
988	832.7	891.9	671.9	770.8	627.4	+	WT_P	797.117	904.2	690.033	0.763142	0.025947	0.0230439	214.167	3.45453	Q0P889	UTP--glucose-1-phosphate uridylyltransferase OS=Campylobacter jejuni subsp. jejuni serotype O:2 (strain ATCC 700819 / NCTC 11168) OX=192222 GN=galU PE=3 SV=1	6	30.5
5186.4	4885.4	4401.8	3940.8	3974.4	3115.9	+	WT_P	4250.78	4824.53	3677.03	0.762153	0.0338589	0.0273557	1147.5	3.16997	Q0P9A0	Transcription termination factor Rho OS=Campylobacter jejuni subsp. jejuni serotype O:2 (strain ATCC 700819 / NCTC 11168) OX=192222 GN=rho PE=3 SV=1	25	48.6
1739.9	1615.7	1470.5	1271.2	1360.5	1046.2	+	WT_P	1417.33	1608.7	1225.97	0.762085	0.034659	0.0280969	382.733	3.14564	Q0P8A0	Putative molybdopterin biosynthesis protein OS=Campylobacter jejuni subsp. jejuni serotype O:2 (strain ATCC 700819 / NCTC 11168) OX=192222 GN=moeA2 PE=4 SV=1	13	44.1
695.6	719.4	715.1	492.8	577	549.8	+	WT_P	624.95	710.033	539.867	0.76034	0.00276389	0.00252229	170.167	6.57857	Q0P7V0	Putative periplasmic protein OS=Campylobacter jejuni subsp. jejuni serotype O:2 (strain ATCC 700819 / NCTC 11168) OX=192222 GN=Cj1680c PE=4 SV=1	6	29.1
6051.3	5979.8	5853.5	4729.7	4668.4	4157.6	+	WT_P	5240.05	5961.53	4518.57	0.757954	0.00162375	0.000786885	1442.97	7.5808	Q0P9S2	Putative peptidase OS=Campylobacter jejuni subsp. jejuni serotype O:2 (strain ATCC 700819 / NCTC 11168) OX=192222 GN=Cj0980 PE=4 SV=1	14	47.4
2133.4	2023.7	1880.9	1721.7	1534.8	1312.1	+	WT_P	1767.77	2012.67	1522.87	0.756641	0.024446	0.0221881	489.8	3.52018	Q0PCA5	Cytochrome C551 peroxidase OS=Campylobacter jejuni subsp. jejuni serotype O:2 (strain ATCC 700819 / NCTC 11168) OX=192222 GN=Cj0020c PE=4 SV=1	13	34.3
1076	1118.6	1002.9	833.2	824.1	755.7	+	WT_P	935.083	1065.83	804.333	0.754652	0.0033027	0.00232941	261.5	6.26974	Q0PBU4	Flagellum-specific ATP synthase OS=Campylobacter jejuni subsp. jejuni serotype O:2 (strain ATCC 700819 / NCTC 11168) OX=192222 GN=fliI PE=4 SV=1	7	50.4
460.3	502.6	499.6	322.4	332.9	445.7	+	WT_P	427.25	487.5	367	0.75282	0.0447417	0.0351148	120.5	2.88601	Q0PAN7	Putative ribonuclease OS=Campylobacter jejuni subsp. jejuni serotype O:2 (strain ATCC 700819 / NCTC 11168) OX=192222 GN=Cj0631c PE=4 SV=1	6	73.9
4757.7	4560.5	4402	3621.1	3940.5	2757.4	+	WT_P	4006.53	4573.4	3439.67	0.752103	0.0369171	0.0298793	1133.73	3.0804	Q0PBM3	Chemotaxis protein OS=Campylobacter jejuni subsp. jejuni serotype O:2 (strain ATCC 700819 / NCTC 11168) OX=192222 GN=cheW PE=1 SV=1	16	19.5
5434.8	5653.7	5001.9	4681.7	3874.7	3537.8	+	WT_P	4697.43	5363.47	4031.4	0.751641	0.0268223	0.0234383	1332.07	3.41829	Q0PC61	Putative iron-sulfur protein OS=Campylobacter jejuni subsp. jejuni serotype O:2 (strain ATCC 700819 / NCTC 11168) OX=192222 GN=Cj0074c PE=4 SV=1	25	54.2
13309.5	11681.8	11995.5	9400.1	10461.8	7802.8	+	WT_P	10775.2	12328.9	9221.57	0.747961	0.0278138	0.0237062	3107.37	3.3789	Q0PBF4	Two-component regulator OS=Campylobacter jejuni subsp. jejuni serotype O:2 (strain ATCC 700819 / NCTC 11168) OX=192222 GN=Cj0355c PE=4 SV=1	26	25.5
4929.2	4519.9	4262.6	3467.5	3819.7	2897.7	+	WT_P	3982.77	4570.57	3394.97	0.742789	0.0238551	0.021592	1175.6	3.54736	Q0PCC3	Beta sliding clamp OS=Campylobacter jejuni subsp. jejuni serotype O:2 (strain ATCC 700819 / NCTC 11168) OX=192222 GN=dnaN PE=3 SV=1	29	40.9
149.7	167.4	193.7	117.9	134.6	126.2	+	WT_P	148.25	170.267	126.233	0.741386	0.0321815	0.0269569	44.0333	3.22324	Q9PID1	UPF0323 lipoprotein Cj0371 OS=Campylobacter jejuni subsp. jejuni serotype O:2 (strain ATCC 700819 / NCTC 11168) OX=192222 GN=Cj0371 PE=3 SV=1	4	20.7
3311.3	3144.6	2816.8	2401.2	2425.3	2047.3	+	WT_P	2691.08	3090.9	2291.27	0.741294	0.0135549	0.0107561	799.633	4.21287	Q9PNN2	Glutamyl-tRNA(Gln) amidotransferase subunit A OS=Campylobacter jejuni subsp. jejuni serotype O:2 (strain ATCC 700819 / NCTC 11168) OX=192222 GN=gatA PE=3 SV=1	21	49.3
75.6	86.1	80.4	60	64.3	54.8	+	WT_P	70.2	80.7	59.7	0.739777	0.00683564	0.00617742	21	5.13061	Q9PPC1	Holliday junction ATP-dependent DNA helicase RuvA OS=Campylobacter jejuni subsp. jejuni serotype O:2 (strain ATCC 700819 / NCTC 11168) OX=192222 GN=ruvA PE=3 SV=1	1	19.9
3111.6	2760.5	3073.1	2348.7	2428.1	1839.5	+	WT_P	2593.58	2981.73	2205.43	0.739648	0.0226497	0.0200814	776.3	3.60537	Q9PPF4	Histidine--tRNA ligase OS=Campylobacter jejuni subsp. jejuni serotype O:2 (strain ATCC 700819 / NCTC 11168) OX=192222 GN=hisS PE=3 SV=1	10	47.1
30.7	36.4	35.3	20.8	27.9	27	+	WT_P	29.6833	34.1333	25.2333	0.739258	0.0348156	0.0280352	8.9	3.14096	Q0PBN3	Epoxyqueuosine reductase QueH OS=Campylobacter jejuni subsp. jejuni serotype O:2 (strain ATCC 700819 / NCTC 11168) OX=192222 GN=queH PE=3 SV=1	1	43
1177	1234.6	1245.9	931	983.1	783.7	+	WT_P	1059.22	1219.17	899.267	0.737608	0.00725499	0.00673437	319.9	5.0453	Q0PAH8	Putative protease OS=Campylobacter jejuni subsp. jejuni serotype O:2 (strain ATCC 700819 / NCTC 11168) OX=192222 GN=Cj0701 PE=4 SV=1	12	47.3
729	751.7	692	570.5	581.6	449	+	WT_P	628.967	724.233	533.7	0.736917	0.0142443	0.0121194	190.533	4.15138	Q9PIR7	Acetylornithine aminotransferase OS=Campylobacter jejuni subsp. jejuni serotype O:2 (strain ATCC 700819 / NCTC 11168) OX=192222 GN=argD PE=1 SV=2	8	43.5
1102.4	1049.9	1129.9	765.6	954.6	692.7	+	WT_P	949.183	1094.07	804.3	0.735147	0.0236765	0.02146	289.767	3.55573	Q0PAX5	Polyprenyl synthetase OS=Campylobacter jejuni subsp. jejuni serotype O:2 (strain ATCC 700819 / NCTC 11168) OX=192222 GN=Cj0541 PE=3 SV=1	7	33.9
1707	1649.2	1641.6	1245.1	1330	1094.6	+	WT_P	1444.58	1665.93	1223.23	0.734263	0.0035234	0.00352	442.7	6.16067	Q9PII5	Diaminopimelate decarboxylase OS=Campylobacter jejuni subsp. jejuni serotype O:2 (strain ATCC 700819 / NCTC 11168) OX=192222 GN=lysA PE=3 SV=1	10	45.3
3920.4	4295.3	4208.3	3250.9	3188.5	2675.6	+	WT_P	3589.83	4141.33	3038.33	0.733661	0.00679193	0.00581224	1103	5.13986	Q0PAI3	Cell division protein FtsZ OS=Campylobacter jejuni subsp. jejuni serotype O:2 (strain ATCC 700819 / NCTC 11168) OX=192222 GN=ftsZ PE=3 SV=1	18	39.3
1937.5	1884.5	1808.1	1418.9	1627.7	1077	+	WT_P	1625.62	1876.7	1374.53	0.73242	0.0381691	0.030758	502.167	3.04622	Q9PIM1	Acyl-[acyl-carrier-protein]--UDP-N-acetylglucosamine O-acyltransferase OS=Campylobacter jejuni subsp. jejuni serotype O:2 (strain ATCC 700819 / NCTC 11168) OX=192222 GN=lpxA PE=1 SV=1	10	28.6
6267.4	6494.2	6447.3	4810.5	5037.7	4197.6	+	WT_P	5542.45	6402.97	4681.93	0.731213	0.00271032	0.00257143	1721.03	6.61328	Q0PBL7	Major antigenic peptide PEB3 OS=Campylobacter jejuni subsp. jejuni serotype O:2 (strain ATCC 700819 / NCTC 11168) OX=192222 GN=peb3 PE=1 SV=1	17	27.5
119	96.3	121.8	76.6	89.5	79.9	+	WT_P	97.1833	112.367	82	0.729754	0.0274855	0.0236	30.3667	3.39175	Q0PBI7	Ferric uptake regulation protein OS=Campylobacter jejuni subsp. jejuni serotype O:2 (strain ATCC 700819 / NCTC 11168) OX=192222 GN=perR PE=3 SV=1	2	15.9
1483.7	1463.9	1438.4	1071.4	1005.8	1122.1	+	WT_P	1264.22	1462	1066.43	0.729435	0.000395244	0	395.567	10.9491	Q0P8N2	Putative ferredoxin OS=Campylobacter jejuni subsp. jejuni serotype O:2 (strain ATCC 700819 / NCTC 11168) OX=192222 GN=Cj1377c PE=4 SV=1	14	63
1416.1	1410.7	1592.2	1141	1199.9	865	+	WT_P	1270.82	1473	1068.63	0.725481	0.0274758	0.0236563	404.367	3.39214	Q0PAP2	Hydrogenase maturation factor OS=Campylobacter jejuni subsp. jejuni serotype O:2 (strain ATCC 700819 / NCTC 11168) OX=192222 GN=hypD PE=3 SV=1	15	40.2
3790.2	3546	3624.2	2926.3	3001.2	2001.2	+	WT_P	3148.18	3653.47	2642.9	0.723395	0.0374165	0.0298151	1010.57	3.06661	Q0P927	Putative curved-DNA binding protein OS=Campylobacter jejuni subsp. jejuni serotype O:2 (strain ATCC 700819 / NCTC 11168) OX=192222 GN=cbpA PE=4 SV=1	14	33.3
1346.6	1228	1373.3	1050.9	1058.6	726.6	+	WT_P	1130.67	1315.97	945.367	0.718382	0.0349748	0.0278515	370.6	3.13622	Q0PC22	Peptidyl-prolyl cis-trans isomerase OS=Campylobacter jejuni subsp. jejuni serotype O:2 (strain ATCC 700819 / NCTC 11168) OX=192222 GN=slyD PE=3 SV=1	9	20.1
2334.9	1983.8	1739.9	1498.9	1598.8	1250.5	+	WT_P	1734.47	2019.53	1449.4	0.717691	0.0472729	0.0372576	570.133	2.8315	Q0PB54	Uncharacterized protein OS=Campylobacter jejuni subsp. jejuni serotype O:2 (strain ATCC 700819 / NCTC 11168) OX=192222 GN=Cj0459c PE=4 SV=1	7	10.5
2633.3	2594.3	2734.7	2065.5	2008.4	1627.3	+	WT_P	2277.25	2654.1	1900.4	0.716024	0.00632914	0.00562393	753.7	5.24258	Q0P8M7	Flavodoxin OS=Campylobacter jejuni subsp. jejuni serotype O:2 (strain ATCC 700819 / NCTC 11168) OX=192222 GN=fldA PE=3 SV=1	7	17.1
4029.5	3294.4	3316.1	2642.1	2883.2	2085.6	+	WT_P	3041.82	3546.67	2536.97	0.71531	0.0403706	0.0322521	1009.7	2.98918	Q9PHZ9	Phosphoribosylaminoimidazole-succinocarboxamide synthase OS=Campylobacter jejuni subsp. jejuni serotype O:2 (strain ATCC 700819 / NCTC 11168) OX=192222 GN=purC PE=3 SV=1	19	26.9
125.7	118.4	134.9	88.1	98.4	84.6	+	WT_P	108.35	126.333	90.3667	0.715303	0.00470886	0.00513462	35.9667	5.69094	Q0PBX8	Putative 6-pyruvoyl tetrahydropterin synthase OS=Campylobacter jejuni subsp. jejuni serotype O:2 (strain ATCC 700819 / NCTC 11168) OX=192222 GN=Cj0159c PE=4 SV=1	2	22.6
226.3	200.8	236.3	177.7	163.5	133	+	WT_P	189.6	221.133	158.067	0.714803	0.0202627	0.0189043	63.0667	3.73194	Q9PPK2	GTP cyclohydrolase 1 type 2 homolog OS=Campylobacter jejuni subsp. jejuni serotype O:2 (strain ATCC 700819 / NCTC 11168) OX=192222 GN=Cj0705 PE=3 SV=1	4	27.8
512.9	621.1	646.7	401.7	499.6	370.9	+	WT_P	508.817	593.567	424.067	0.714438	0.0398405	0.0322966	169.5	3.00258	Q0PB44	Amino-acid ABC transporter ATP-binding protein OS=Campylobacter jejuni subsp. jejuni serotype O:2 (strain ATCC 700819 / NCTC 11168) OX=192222 GN=Cj0469 PE=4 SV=1	5	29
1833.6	2227.7	2084.2	1477.3	1613.3	1288.3	+	WT_P	1754.07	2048.5	1459.63	0.712538	0.0167137	0.0150568	588.867	3.95742	Q9PP65	UDP-N-acetylglucosamine 1-carboxyvinyltransferase OS=Campylobacter jejuni subsp. jejuni serotype O:2 (strain ATCC 700819 / NCTC 11168) OX=192222 GN=murA PE=1 SV=1	18	45.2
349.4	293.6	271.4	212.1	249.7	189.7	+	WT_P	260.983	304.8	217.167	0.712489	0.0393533	0.031966	87.6333	3.01507	Q9PIZ3	Homoserine kinase OS=Campylobacter jejuni subsp. jejuni serotype O:2 (strain ATCC 700819 / NCTC 11168) OX=192222 GN=thrB PE=3 SV=1	2	32.5
80.9	72.3	94.6	64.1	64.4	48	+	WT_P	70.7167	82.6	58.8333	0.712268	0.048293	0.0377234	23.7667	2.81049	Q9PLV4	NADPH-dependent 7-cyano-7-deazaguanine reductase OS=Campylobacter jejuni subsp. jejuni serotype O:2 (strain ATCC 700819 / NCTC 11168) OX=192222 GN=queF PE=3 SV=1	3	15
1424.8	1250.3	1297.8	839.9	945.6	1041.1	+	WT_P	1133.25	1324.3	942.2	0.71147	0.00806404	0.00760902	382.1	4.89654	Q0P9J0	Putative CinA-like protein OS=Campylobacter jejuni subsp. jejuni serotype O:2 (strain ATCC 700819 / NCTC 11168) OX=192222 GN=Cj1062 PE=3 SV=1	4	41
489.1	586.1	601.2	436.3	397.9	358.5	+	WT_P	478.183	558.8	397.567	0.711465	0.018031	0.0162222	161.233	3.86755	Q0P8Y1	Putative peptidase M23 family protein OS=Campylobacter jejuni subsp. jejuni serotype O:2 (strain ATCC 700819 / NCTC 11168) OX=192222 GN=Cj1275c PE=4 SV=1	8	45.1
850.5	771.7	880	647.9	665.5	466.1	+	WT_P	713.617	834.067	593.167	0.711174	0.0280206	0.0236501	240.9	3.37089	Q9PNT0	Queuine tRNA-ribosyltransferase OS=Campylobacter jejuni subsp. jejuni serotype O:2 (strain ATCC 700819 / NCTC 11168) OX=192222 GN=tgt PE=3 SV=1	4	42.5
5739.2	4608.7	4776.6	3842.1	4078	2807.5	+	WT_P	4308.68	5041.5	3575.87	0.709286	0.0493941	0.0383108	1465.63	2.78837	Q0PAV7	Putative pyridine nucleotide-disulphide oxidoreductase OS=Campylobacter jejuni subsp. jejuni serotype O:2 (strain ATCC 700819 / NCTC 11168) OX=192222 GN=Cj0559 PE=4 SV=1	23	33.7
3588	3072.5	3065.6	2439.5	2504.4	1951.7	+	WT_P	2770.28	3242.03	2298.53	0.708979	0.0184503	0.0163956	943.5	3.84059	Q0PB50	Zinc protease-like protein OS=Campylobacter jejuni subsp. jejuni serotype O:2 (strain ATCC 700819 / NCTC 11168) OX=192222 GN=Cj0463 PE=4 SV=1	21	46.8
2299.3	2309.3	2285.5	1754.7	1814.8	1313.5	+	WT_P	1962.85	2298.03	1627.67	0.708287	0.0132874	0.0105926	670.367	4.23776	Q0PBA0	Succinate dehydrogenase iron-sulfur subunit OS=Campylobacter jejuni subsp. jejuni serotype O:2 (strain ATCC 700819 / NCTC 11168) OX=192222 GN=frdB PE=3 SV=1	15	27.5
2308.6	2429.1	2675.4	1667.5	1743.9	1833.2	+	WT_P	2109.62	2471.03	1748.2	0.707477	0.0036075	0.00469663	722.833	6.12129	Q9PM99	NADH-quinone oxidoreductase subunit D OS=Campylobacter jejuni subsp. jejuni serotype O:2 (strain ATCC 700819 / NCTC 11168) OX=192222 GN=nuoD PE=3 SV=1	14	46.9
1189.3	1058.2	1108.3	826.6	836.8	703.8	+	WT_P	953.833	1118.6	789.067	0.705406	0.00453695	0.00465025	329.533	5.74947	Q0PBG9	Putative nucleoside hydrolase OS=Campylobacter jejuni subsp. jejuni serotype O:2 (strain ATCC 700819 / NCTC 11168) OX=192222 GN=Cj0340 PE=4 SV=1	4	37.5
1039.5	964.8	1052.4	750	811.1	593.3	+	WT_P	868.517	1018.9	718.133	0.704812	0.0129108	0.0107586	300.767	4.27383	Q0P942	Putative exporting protein OS=Campylobacter jejuni subsp. jejuni serotype O:2 (strain ATCC 700819 / NCTC 11168) OX=192222 GN=Cj1214c PE=4 SV=1	8	27.3
290	279.4	332.2	228.5	218.7	185.2	+	WT_P	255.667	300.533	210.8	0.70142	0.0124691	0.010519	89.7333	4.31779	Q9PJ28	Methionyl-tRNA formyltransferase OS=Campylobacter jejuni subsp. jejuni serotype O:2 (strain ATCC 700819 / NCTC 11168) OX=192222 GN=fmt PE=3 SV=1	2	34
1738.3	1719	2097.1	1412.4	1402.5	1077.3	+	WT_P	1574.43	1851.47	1297.4	0.700742	0.0283728	0.0237371	554.067	3.35742	Q0P8X9	Putative ABC transporter ATP-binding protein OS=Campylobacter jejuni subsp. jejuni serotype O:2 (strain ATCC 700819 / NCTC 11168) OX=192222 GN=Cj1277c PE=4 SV=1	7	24.9
2263.3	2139.8	1980.7	1539.7	1560.2	1354.1	+	WT_P	1806.3	2127.93	1484.67	0.697704	0.00357402	0.00418079	643.267	6.13683	Q0P9T5	Putative periplasmic protein OS=Campylobacter jejuni subsp. jejuni serotype O:2 (strain ATCC 700819 / NCTC 11168) OX=192222 GN=Cj0964 PE=4 SV=1	13	45
23.7	28.1	30	20.2	16.4	20.4	+	WT_P	23.1333	27.2667	19	0.696822	0.0220793	0.0198656	8.26667	3.63411	Q0P964	Putative C4-dicarboxylate transport protein OS=Campylobacter jejuni subsp. jejuni serotype O:2 (strain ATCC 700819 / NCTC 11168) OX=192222 GN=dctA PE=3 SV=1	1	49.6
1196.7	1307.3	1559.7	899.8	833.6	1092.3	+	WT_P	1148.23	1354.57	941.9	0.695352	0.0357273	0.0278874	412.667	3.11417	Q9PNX7	Membrane protein insertase YidC OS=Campylobacter jejuni subsp. jejuni serotype O:2 (strain ATCC 700819 / NCTC 11168) OX=192222 GN=yidC PE=3 SV=1	9	60.8
2630.9	2475.6	1971.9	1705.9	1856	1357.2	+	WT_P	1999.58	2359.47	1639.7	0.694945	0.0438993	0.0345844	719.767	2.90496	Q0P8W6	Biotin carboxyl carrier protein of acetyl-CoA carboxylase OS=Campylobacter jejuni subsp. jejuni serotype O:2 (strain ATCC 700819 / NCTC 11168) OX=192222 GN=accB PE=4 SV=1	9	16.4
28.8	28.9	34.4	21.8	23.6	18.6	+	WT_P	26.0167	30.7	21.3333	0.694897	0.0165117	0.0151429	9.36667	3.97195	Q0PAT4	Uncharacterized protein OS=Campylobacter jejuni subsp. jejuni serotype O:2 (strain ATCC 700819 / NCTC 11168) OX=192222 GN=Cj0583 PE=4 SV=1	1	20.7
961.6	1003.3	1071.1	680.4	815.9	612.8	+	WT_P	857.517	1012	703.033	0.694697	0.0103108	0.00923183	308.967	4.56358	Q0PAU2	Acetolactate synthase small subunit OS=Campylobacter jejuni subsp. jejuni serotype O:2 (strain ATCC 700819 / NCTC 11168) OX=192222 GN=ilvH PE=4 SV=1	8	17.3
1480.6	1563.1	1745.7	1150.8	1229.7	946.1	+	WT_P	1352.67	1596.47	1108.87	0.694576	0.0133517	0.01056	487.6	4.23171	Q0PC10	Acetyl-coenzyme A carboxylase carboxyl transferase subunit beta OS=Campylobacter jejuni subsp. jejuni serotype O:2 (strain ATCC 700819 / NCTC 11168) OX=192222 GN=accD PE=1 SV=1	12	30.9
226.6	234.4	274.5	198	180.4	131.2	+	WT_P	207.517	245.167	169.867	0.692862	0.0389837	0.0311215	75.3	3.02468	Q0PBY4	Putative rRNA methylase OS=Campylobacter jejuni subsp. jejuni serotype O:2 (strain ATCC 700819 / NCTC 11168) OX=192222 GN=Cj0153c PE=3 SV=1	3	24.7
1572.7	1423.3	1597.2	1148.4	1146.4	886.6	+	WT_P	1295.77	1531.07	1060.47	0.692633	0.0101057	0.00929617	470.6	4.59014	Q0P8A4	Carboxynorspermidine/carboxyspermidine decarboxylase OS=Campylobacter jejuni subsp. jejuni serotype O:2 (strain ATCC 700819 / NCTC 11168) OX=192222 GN=Cj1515c PE=3 SV=1	9	43.1
325.9	250.8	279	183.8	217	191.8	+	WT_P	241.383	285.233	197.533	0.692532	0.0219216	0.0199688	87.7	3.64222	Q0PC07	Putative prephenate dehydrogenase OS=Campylobacter jejuni subsp. jejuni serotype O:2 (strain ATCC 700819 / NCTC 11168) OX=192222 GN=tyrA PE=4 SV=1	2	30.9
1850.7	1983.6	2141.6	1394.9	1554.2	1188.4	+	WT_P	1685.57	1991.97	1379.17	0.692364	0.0105599	0.00907483	612.8	4.53217	Q0P950	Signal recognition particle receptor FtsY OS=Campylobacter jejuni subsp. jejuni serotype O:2 (strain ATCC 700819 / NCTC 11168) OX=192222 GN=ftsY PE=3 SV=1	11	32
168.1	155.9	200.8	127.4	132.5	103	+	WT_P	147.95	174.933	120.967	0.691501	0.0290887	0.0239628	53.9667	3.33063	Q0PBX4	Uncharacterized protein OS=Campylobacter jejuni subsp. jejuni serotype O:2 (strain ATCC 700819 / NCTC 11168) OX=192222 GN=Cj0163c PE=4 SV=1	2	19.4
666.5	515.2	593	457.9	339	430.1	+	WT_P	500.283	591.567	409	0.691384	0.0320185	0.0270182	182.567	3.22859	Q9PJB0	Chromosomal replication initiator protein DnaA OS=Campylobacter jejuni subsp. jejuni serotype O:2 (strain ATCC 700819 / NCTC 11168) OX=192222 GN=dnaA PE=3 SV=1	4	49.7
1440.2	1839.6	1674.3	1133.7	1231.8	1044.6	+	WT_P	1394.03	1651.37	1136.7	0.688339	0.0157945	0.0147209	514.667	4.02533	Q0PBQ1	Uncharacterized protein OS=Campylobacter jejuni subsp. jejuni serotype O:2 (strain ATCC 700819 / NCTC 11168) OX=192222 GN=Cj0254 PE=4 SV=1	9	44.3
451.4	455.9	439	312.8	312.8	297.3	+	WT_P	378.2	448.767	307.633	0.685508	4.05415e-05	0	141.133	19.5287	O69297	Protein GrpE OS=Campylobacter jejuni subsp. jejuni serotype O:2 (strain ATCC 700819 / NCTC 11168) OX=192222 GN=grpE PE=3 SV=2	4	20.4
4446.1	4178	3883.6	2896.5	3244.7	2426.7	+	WT_P	3512.6	4169.23	2855.97	0.68501	0.010256	0.00926389	1313.27	4.57062	Q0P9C3	UDP-GlcNAc/Glc 4-epimerase OS=Campylobacter jejuni subsp. jejuni serotype O:2 (strain ATCC 700819 / NCTC 11168) OX=192222 GN=gne PE=3 SV=1	25	36.7
1421.2	1101.1	1219.7	880.7	907.6	753.8	+	WT_P	1047.35	1247.33	847.367	0.679343	0.0188225	0.0167717	399.967	3.81726	Q0PBV4	Putative phnA domain protein OS=Campylobacter jejuni subsp. jejuni serotype O:2 (strain ATCC 700819 / NCTC 11168) OX=192222 GN=Cj0185c PE=4 SV=1	3	7.5
219	181.3	224.8	144.8	144.3	134.7	+	WT_P	174.817	208.367	141.267	0.677971	0.00875214	0.00818978	67.1	4.78365	Q9PN13	Uracil phosphoribosyltransferase OS=Campylobacter jejuni subsp. jejuni serotype O:2 (strain ATCC 700819 / NCTC 11168) OX=192222 GN=upp PE=3 SV=1	3	23.3
6396	6181.5	5345.2	4070	4049.9	4024.6	+	WT_P	5011.2	5974.23	4048.17	0.677604	0.0038742	0.00447059	1926.07	6.00352	P56954	Probable malate:quinone oxidoreductase OS=Campylobacter jejuni subsp. jejuni serotype O:2 (strain ATCC 700819 / NCTC 11168) OX=192222 GN=mqo PE=3 SV=1	22	50.6
5238.2	5232.9	4945.8	3734.8	4246.3	2447.8	+	WT_P	4307.63	5138.97	3476.3	0.676459	0.0377255	0.0300258	1662.67	3.05818	Q0P9S0	Putative amino-acid transporter periplasmic solute-binding protein OS=Campylobacter jejuni subsp. jejuni serotype O:2 (strain ATCC 700819 / NCTC 11168) OX=192222 GN=cjaA PE=1 SV=1	22	30.9
2726.8	2345.1	2210.4	1906.8	1813.1	1203.7	+	WT_P	2034.32	2427.43	1641.2	0.676105	0.0432439	0.0346722	786.233	2.91999	Q9PMK5	Peptide chain release factor 2 OS=Campylobacter jejuni subsp. jejuni serotype O:2 (strain ATCC 700819 / NCTC 11168) OX=192222 GN=prfB PE=3 SV=1	16	41
628.4	594.4	635.8	464.3	460.4	329.3	+	WT_P	518.767	619.533	418	0.674701	0.0120052	0.0104805	201.533	4.36605	Q0PAG2	Putative ArsC family protein OS=Campylobacter jejuni subsp. jejuni serotype O:2 (strain ATCC 700819 / NCTC 11168) OX=192222 GN=Cj0717 PE=3 SV=1	5	12.8
837.2	624.4	606.5	454.6	502	438.6	+	WT_P	577.217	689.367	465.067	0.674629	0.0427324	0.0348167	224.3	2.93191	Q0P932	Putative iron-binding protein OS=Campylobacter jejuni subsp. jejuni serotype O:2 (strain ATCC 700819 / NCTC 11168) OX=192222 GN=Cj1224 PE=4 SV=1	3	23.6
645.4	581	730.1	476.6	421.9	420	+	WT_P	545.833	652.167	439.5	0.673907	0.0106143	0.00898316	212.667	4.52542	Q0P8U2	Imidazole glycerol phosphate synthase subunit HisH 1 OS=Campylobacter jejuni subsp. jejuni serotype O:2 (strain ATCC 700819 / NCTC 11168) OX=192222 GN=hisH1 PE=3 SV=1	6	22.7
3001.1	2721.4	2566.9	2047.4	2090.9	1447.9	+	WT_P	2312.6	2763.13	1862.07	0.673897	0.0207671	0.0193263	901.067	3.70375	Q0P9W9	Ribosome-binding ATPase YchF OS=Campylobacter jejuni subsp. jejuni serotype O:2 (strain ATCC 700819 / NCTC 11168) OX=192222 GN=ychF PE=3 SV=1	13	40.6
855.3	852.4	991.2	606.8	570.6	640.8	+	WT_P	752.85	899.633	606.067	0.673682	0.00422641	0.00437696	293.567	5.86241	Q9PIB6	GTPase Der OS=Campylobacter jejuni subsp. jejuni serotype O:2 (strain ATCC 700819 / NCTC 11168) OX=192222 GN=der PE=3 SV=1	8	52.6
2934.2	2470.7	2508.7	1911.8	2008.4	1407	+	WT_P	2206.8	2637.87	1775.73	0.67317	0.0224351	0.019959	862.133	3.61608	Q9PI36	Transcription termination/antitermination protein NusG OS=Campylobacter jejuni subsp. jejuni serotype O:2 (strain ATCC 700819 / NCTC 11168) OX=192222 GN=nusG PE=3 SV=1	14	20.2
523.5	519.2	555.5	379.2	417.4	278.1	+	WT_P	445.483	532.733	358.233	0.672444	0.0154983	0.0144751	174.5	4.04823	Q0PAK5	ABC-transporter ATP-binding protein OS=Campylobacter jejuni subsp. jejuni serotype O:2 (strain ATCC 700819 / NCTC 11168) OX=192222 GN=Cj0669 PE=4 SV=1	5	26.6
541	442.3	506.5	360.5	344.3	296.6	+	WT_P	415.2	496.6	333.8	0.672171	0.00936699	0.00876868	162.8	4.69154	Q0P9E2	Peptide-methionine (R)-S-oxide reductase OS=Campylobacter jejuni subsp. jejuni serotype O:2 (strain ATCC 700819 / NCTC 11168) OX=192222 GN=Cj1112c PE=4 SV=1	4	13.4
67.6	80.8	95.4	53.5	50.3	59.9	+	WT_P	67.9167	81.2667	54.5667	0.671452	0.0349338	0.0279737	26.7	3.13744	Q0P8C9	Cb-type cytochrome C oxidase subunit IV OS=Campylobacter jejuni subsp. jejuni serotype O:2 (strain ATCC 700819 / NCTC 11168) OX=192222 GN=ccoQ PE=4 SV=1	2	10.4
3819.6	3989.6	4101.8	2689.5	3037.3	2247.8	+	WT_P	3314.27	3970.33	2658.2	0.669516	0.00567032	0.00474667	1312.13	5.40579	Q9PPL8	Acetate kinase OS=Campylobacter jejuni subsp. jejuni serotype O:2 (strain ATCC 700819 / NCTC 11168) OX=192222 GN=ackA PE=3 SV=1	24	44
720.2	840.6	977.6	555.5	602.1	540.9	+	WT_P	706.15	846.133	566.167	0.669122	0.0216885	0.0200208	279.967	3.65433	Q9PMS2	L-seryl-tRNA(Sec) selenium transferase OS=Campylobacter jejuni subsp. jejuni serotype O:2 (strain ATCC 700819 / NCTC 11168) OX=192222 GN=selA PE=3 SV=1	8	50.6
120.5	165.1	157.4	102.9	100.1	93.3	+	WT_P	123.217	147.667	98.7667	0.668849	0.0253766	0.0229655	48.9	3.47893	Q0PAK4	RNA polymerase sigma-54 factor OS=Campylobacter jejuni subsp. jejuni serotype O:2 (strain ATCC 700819 / NCTC 11168) OX=192222 GN=rpoN PE=1 SV=1	1	48.5
1461.3	1655.6	1694.7	1019.6	1201.9	982.3	+	WT_P	1335.9	1603.87	1067.93	0.665849	0.00565223	0.00478924	535.933	5.41059	Q9PIH1	3-oxoacyl-[acyl-carrier-protein] synthase 3 OS=Campylobacter jejuni subsp. jejuni serotype O:2 (strain ATCC 700819 / NCTC 11168) OX=192222 GN=fabH PE=3 SV=1	12	35.1
454.5	357.2	404.3	256.2	323.6	227.1	+	WT_P	337.15	405.333	268.967	0.663569	0.0272066	0.0235288	136.367	3.40282	Q0P938	Putative riboflavin synthase alpha chain OS=Campylobacter jejuni subsp. jejuni serotype O:2 (strain ATCC 700819 / NCTC 11168) OX=192222 GN=ribA PE=4 SV=1	2	23
79.2	78.9	91.2	53.9	56.9	54.5	+	WT_P	69.1	83.1	55.1	0.663057	0.0025231	0.00204082	28	6.74161	Q0P8X6	Pseudouridine synthase OS=Campylobacter jejuni subsp. jejuni serotype O:2 (strain ATCC 700819 / NCTC 11168) OX=192222 GN=Cj1280c PE=3 SV=1	2	36.8
604.4	585.8	499.1	397.9	402.6	317.8	+	WT_P	467.933	563.1	372.767	0.66199	0.0110425	0.00892308	190.333	4.47378	Q9PMF9	Selenide, water dikinase OS=Campylobacter jejuni subsp. jejuni serotype O:2 (strain ATCC 700819 / NCTC 11168) OX=192222 GN=selD PE=3 SV=3	2	37.1
175.6	192.4	223	128.5	135.4	126.7	+	WT_P	163.6	197	130.2	0.660914	0.00911218	0.00848746	66.8	4.7288	Q0P7Y1	Putative ABC transport system ATP-binding protein OS=Campylobacter jejuni subsp. jejuni serotype O:2 (strain ATCC 700819 / NCTC 11168) OX=192222 GN=iamA PE=4 SV=1	1	27.5
499.9	363.1	508.7	301.2	337.1	268	+	WT_P	379.667	457.233	302.1	0.660713	0.0387471	0.031188	155.133	3.03088	Q0P9W0	Uncharacterized protein OS=Campylobacter jejuni subsp. jejuni serotype O:2 (strain ATCC 700819 / NCTC 11168) OX=192222 GN=Cj0939c PE=4 SV=1	2	14.7
110.6	96.4	136	83.4	73.7	69.3	+	WT_P	94.9	114.333	75.4667	0.660058	0.0342638	0.0277694	38.8667	3.15757	Q0PAS8	Riboflavin biosynthesis protein OS=Campylobacter jejuni subsp. jejuni serotype O:2 (strain ATCC 700819 / NCTC 11168) OX=192222 GN=ribF PE=3 SV=1	1	32.3
175.1	175.9	184.2	118.4	132.9	101.8	+	WT_P	148.05	178.4	117.7	0.659753	0.00301281	0.00244444	60.7	6.42745	Q9PNU3	Ribosomal RNA small subunit methyltransferase G OS=Campylobacter jejuni subsp. jejuni serotype O:2 (strain ATCC 700819 / NCTC 11168) OX=192222 GN=rsmG PE=3 SV=1	1	22.4
2987	2834.5	3128.3	1916.5	2170.5	1817	+	WT_P	2475.63	2983.27	1968	0.65968	0.00168191	0.000761905	1015.27	7.51055	Q0P7R1	Uncharacterized protein OS=Campylobacter jejuni subsp. jejuni serotype O:2 (strain ATCC 700819 / NCTC 11168) OX=192222 GN=Cj1720 PE=4 SV=1	15	23.8
960.9	859	1016	661.8	685	521.1	+	WT_P	783.967	945.3	622.633	0.658662	0.00939068	0.00873759	322.667	4.68814	Q0P9P6	Putative MiaB-like tRNA modifying enzyme OS=Campylobacter jejuni subsp. jejuni serotype O:2 (strain ATCC 700819 / NCTC 11168) OX=192222 GN=Cj1006c PE=4 SV=1	6	47.1
274.5	267.9	325.3	189.3	214.4	167.8	+	WT_P	239.867	289.233	190.5	0.658638	0.0119557	0.0105147	98.7333	4.37132	Q9PI11	Indole-3-glycerol phosphate synthase OS=Campylobacter jejuni subsp. jejuni serotype O:2 (strain ATCC 700819 / NCTC 11168) OX=192222 GN=trpC PE=1 SV=1	3	29.6
1352.4	1001.4	1254.2	805.7	861.6	708.9	+	WT_P	997.367	1202.67	792.067	0.658592	0.0225106	0.0201841	410.6	3.6123	Q9PIT2	4-hydroxy-tetrahydrodipicolinate reductase OS=Campylobacter jejuni subsp. jejuni serotype O:2 (strain ATCC 700819 / NCTC 11168) OX=192222 GN=dapB PE=3 SV=1	9	26.7
574.1	552	638.3	398.2	447.3	316.1	+	WT_P	487.667	588.133	387.2	0.658354	0.012166	0.0103462	200.933	4.34907	Q9PM24	Glutamate racemase OS=Campylobacter jejuni subsp. jejuni serotype O:2 (strain ATCC 700819 / NCTC 11168) OX=192222 GN=murI PE=1 SV=1	4	28.1
572.3	567.1	602.5	410.2	380.7	355.4	+	WT_P	481.367	580.633	382.1	0.658075	0.000503814	0	198.533	10.2861	Q0PAS7	Carboxy-S-adenosyl-L-methionine synthase OS=Campylobacter jejuni subsp. jejuni serotype O:2 (strain ATCC 700819 / NCTC 11168) OX=192222 GN=cmoA PE=3 SV=2	2	27.1
53.8	46.7	62.4	40.3	34.9	31.3	+	WT_P	44.9	54.3	35.5	0.653775	0.0229881	0.0205239	18.8	3.58872	Q0PAC1	Flagella basal body P-ring formation protein FlgA OS=Campylobacter jejuni subsp. jejuni serotype O:2 (strain ATCC 700819 / NCTC 11168) OX=192222 GN=flgA PE=3 SV=1	1	25.1
3399.5	2656.5	3161.7	1945.2	2449	1626.8	+	WT_P	2539.78	3072.57	2007	0.6532	0.0303851	0.0254621	1065.57	3.28404	Q0P815	Putative pyridoxamine 5'-phosphate oxidase OS=Campylobacter jejuni subsp. jejuni serotype O:2 (strain ATCC 700819 / NCTC 11168) OX=192222 GN=Cj1613c PE=4 SV=1	12	28.7
399.1	339.9	370.9	250.2	268.4	205.9	+	WT_P	305.733	369.967	241.5	0.652762	0.00702569	0.00684127	128.467	5.09118	Q9JN05	NAD-dependent protein deacylase OS=Campylobacter jejuni subsp. jejuni serotype O:2 (strain ATCC 700819 / NCTC 11168) OX=192222 GN=cobB PE=3 SV=2	3	26.5
3283.5	2623.3	2687.8	1995.8	2185.1	1427.5	+	WT_P	2367.17	2864.87	1869.47	0.652549	0.0324968	0.0272973	995.4	3.21297	Q0PAF4	Molybdopterin biosynthesis protein OS=Campylobacter jejuni subsp. jejuni serotype O:2 (strain ATCC 700819 / NCTC 11168) OX=192222 GN=Cj0725c PE=4 SV=1	14	20.1
2576.2	2280.3	2149.9	1453.2	1173.7	1940.1	+	WT_P	1928.9	2335.47	1522.33	0.651833	0.0340537	0.0277411	813.133	3.16398	Q0P8P4	Putative secreted serine protease OS=Campylobacter jejuni subsp. jejuni serotype O:2 (strain ATCC 700819 / NCTC 11168) OX=192222 GN=Cj1365c PE=4 SV=1	16	116.2
1337	1397.8	1580.6	993.2	1013.9	804.8	+	WT_P	1187.88	1438.47	937.3	0.651597	0.00714607	0.0067874	501.167	5.06687	Q9PIS0	N-acetyl-gamma-glutamyl-phosphate reductase OS=Campylobacter jejuni subsp. jejuni serotype O:2 (strain ATCC 700819 / NCTC 11168) OX=192222 GN=argC PE=3 SV=1	12	38.9
1193.3	1021.8	1013.6	800.8	808.7	493.6	+	WT_P	888.633	1076.23	701.033	0.651377	0.0345385	0.0282212	375.2	3.14926	Q0PBZ0	Thioredoxin OS=Campylobacter jejuni subsp. jejuni serotype O:2 (strain ATCC 700819 / NCTC 11168) OX=192222 GN=trxA PE=3 SV=1	7	11.3
4912.9	5944.9	5398.3	3381	3508.3	3683.1	+	WT_P	4471.42	5418.7	3524.13	0.650365	0.00365827	0.00464444	1894.57	6.09806	Q0PB84	Putative ABC transporter ATP-binding protein OS=Campylobacter jejuni subsp. jejuni serotype O:2 (strain ATCC 700819 / NCTC 11168) OX=192222 GN=Cj0426 PE=4 SV=1	24	59.6
1252.2	1002.6	1114.5	718.6	819.5	651.6	+	WT_P	926.5	1123.1	729.9	0.649898	0.0107163	0.00895302	393.2	4.5129	Q0P7Y4	Geranyltranstransferase OS=Campylobacter jejuni subsp. jejuni serotype O:2 (strain ATCC 700819 / NCTC 11168) OX=192222 GN=ispA PE=3 SV=1	6	31.7
1306	1252.6	1275.2	804.2	988.3	698.8	+	WT_P	1054.18	1277.93	830.433	0.649825	0.00650015	0.00550628	447.5	5.20358	Q0PBJ4	Putative HAD-superfamily hydrolase, subfamily IIA OS=Campylobacter jejuni subsp. jejuni serotype O:2 (strain ATCC 700819 / NCTC 11168) OX=192222 GN=Cj0315 PE=4 SV=1	8	28.9
399.3	343.6	349.6	239.8	275.2	194.4	+	WT_P	300.317	364.167	236.467	0.649336	0.0120759	0.0104129	127.7	4.35854	P0C631	Ferric uptake regulation protein OS=Campylobacter jejuni subsp. jejuni serotype O:2 (strain ATCC 700819 / NCTC 11168) OX=192222 GN=fur PE=1 SV=1	3	18
2140.5	1865.4	1913.5	1275.4	1438.6	1119.1	+	WT_P	1625.42	1973.13	1277.7	0.647549	0.00515844	0.00487671	695.433	5.54951	Q9PIB8	2-dehydro-3-deoxyphosphooctonate aldolase OS=Campylobacter jejuni subsp. jejuni serotype O:2 (strain ATCC 700819 / NCTC 11168) OX=192222 GN=kdsA PE=3 SV=1	17	29.8
322.5	363	423.9	259.8	253.1	205.4	+	WT_P	304.617	369.8	239.433	0.647467	0.0186996	0.0168174	130.367	3.8249	Q0PAM4	Putative TatD-related deoxyribonuclease protein OS=Campylobacter jejuni subsp. jejuni serotype O:2 (strain ATCC 700819 / NCTC 11168) OX=192222 GN=Cj0644 PE=4 SV=1	7	31.3
2885.3	3176.5	2934.4	2039.9	2073.5	1709.1	+	WT_P	2469.78	2998.73	1940.83	0.647218	0.00197759	0.000705882	1057.9	7.19472	Q0PBY7	Aminotransferase OS=Campylobacter jejuni subsp. jejuni serotype O:2 (strain ATCC 700819 / NCTC 11168) OX=192222 GN=Cj0150c PE=4 SV=1	24	45.3
112.4	147.8	163.3	88.6	101.6	83.7	+	WT_P	116.233	141.167	91.3	0.646753	0.0355206	0.0279479	49.8667	3.12018	Q9PI04	Maf-like protein Cj0507 OS=Campylobacter jejuni subsp. jejuni serotype O:2 (strain ATCC 700819 / NCTC 11168) OX=192222 GN=Cj0507 PE=3 SV=1	2	20.9
5924.8	4823.2	3917.6	3425.2	3168.6	2886.9	+	WT_P	4024.38	4888.53	3160.23	0.646458	0.045166	0.0356653	1728.3	2.87663	Q0P844	Putative peptide ABC-transport system periplasmic peptide-binding protein OS=Campylobacter jejuni subsp. jejuni serotype O:2 (strain ATCC 700819 / NCTC 11168) OX=192222 GN=Cj1584c PE=1 SV=1	24	58.8
3157.8	3072.5	3198.3	2068.4	2353.3	1670.3	+	WT_P	2586.77	3142.87	2030.67	0.646119	0.00526068	0.00485455	1112.2	5.51944	Q9PJ25	Probable chromosome-partitioning protein ParB OS=Campylobacter jejuni subsp. jejuni serotype O:2 (strain ATCC 700819 / NCTC 11168) OX=192222 GN=parB PE=3 SV=1	17	32
1447.6	1415.2	1306.9	882.1	1030.6	777.8	+	WT_P	1143.37	1389.9	896.833	0.64525	0.00435341	0.00433161	493.067	5.81503	Q0P9J6	Putative carbon-nitrogen hydrolase family protein OS=Campylobacter jejuni subsp. jejuni serotype O:2 (strain ATCC 700819 / NCTC 11168) OX=192222 GN=Cj1056c PE=4 SV=1	9	30.1
658.3	560	719.5	408.6	470	370.2	+	WT_P	531.1	645.933	416.267	0.644442	0.0137947	0.0106265	229.667	4.19106	Q0PBB6	Type III pantothenate kinase OS=Campylobacter jejuni subsp. jejuni serotype O:2 (strain ATCC 700819 / NCTC 11168) OX=192222 GN=coaX PE=1 SV=1	3	23.9
2733.3	2650.8	2767.9	1898.2	1993.1	1348	+	WT_P	2231.88	2717.33	1746.43	0.642701	0.00892025	0.00813043	970.9	4.7577	Q0P967	Bipartate energy taxis response protein cetB OS=Campylobacter jejuni subsp. jejuni serotype O:2 (strain ATCC 700819 / NCTC 11168) OX=192222 GN=cetB PE=4 SV=1	13	19.3
4006.8	3982.8	3374	2491.4	2775.5	2035.6	+	WT_P	3111.02	3787.87	2434.17	0.642622	0.0105794	0.00901351	1353.7	4.52975	Q0PB68	3-oxoacyl-[acyl-carrier-protein] synthase 2 OS=Campylobacter jejuni subsp. jejuni serotype O:2 (strain ATCC 700819 / NCTC 11168) OX=192222 GN=fabF PE=3 SV=1	18	42.7
748.7	560.7	633.4	447.2	441.8	353.8	+	WT_P	530.933	647.6	414.267	0.639695	0.0202884	0.0188541	233.333	3.73048	Q0PAY1	OORD subunit of 2-oxoglutarate:acceptor oxidoreductase OS=Campylobacter jejuni subsp. jejuni serotype O:2 (strain ATCC 700819 / NCTC 11168) OX=192222 GN=oorD PE=4 SV=1	3	11.4
3398.6	3361.3	3154.1	2230.9	2315.5	1792.3	+	WT_P	2708.78	3304.67	2112.9	0.639369	0.00264871	0.00201342	1191.77	6.65428	Q9PIL5	Transaldolase OS=Campylobacter jejuni subsp. jejuni serotype O:2 (strain ATCC 700819 / NCTC 11168) OX=192222 GN=tal PE=3 SV=1	19	36.9
1046.9	947.7	890	681.5	693.8	468.7	+	WT_P	788.1	961.533	614.667	0.639257	0.0158408	0.0145937	346.867	4.0218	Q0P923	Putative HAD-superfamily hydrolase OS=Campylobacter jejuni subsp. jejuni serotype O:2 (strain ATCC 700819 / NCTC 11168) OX=192222 GN=Cj1233 PE=4 SV=1	3	23.7
179.8	178.5	220.8	130.3	129.2	110.2	+	WT_P	158.133	193.033	123.233	0.638404	0.0104268	0.00913699	69.8	4.54884	Q9PHN0	Peptide methionine sulfoxide reductase MsrA OS=Campylobacter jejuni subsp. jejuni serotype O:2 (strain ATCC 700819 / NCTC 11168) OX=192222 GN=mrsA PE=3 SV=1	2	18.9
486.2	644.8	674.5	333.8	332.8	484.4	+	WT_P	492.75	601.833	383.667	0.637497	0.0474615	0.037301	218.167	2.82758	Q0PA10	ABC transport system ATP-binding protein OS=Campylobacter jejuni subsp. jejuni serotype O:2 (strain ATCC 700819 / NCTC 11168) OX=192222 GN=Cj0888c PE=4 SV=1	2	73.9
608.9	525.7	523.8	347.3	390.3	319.4	+	WT_P	452.567	552.8	352.333	0.637361	0.00451409	0.00467327	200.467	5.75745	Q0PA35	Bifunctional protein FolD OS=Campylobacter jejuni subsp. jejuni serotype O:2 (strain ATCC 700819 / NCTC 11168) OX=192222 GN=folD PE=1 SV=1	7	30.3
449.5	424.1	454.8	280	305.4	260.9	+	WT_P	362.45	442.8	282.1	0.637082	0.00055211	0	160.7	10.046	Q0P933	Two-component regulator OS=Campylobacter jejuni subsp. jejuni serotype O:2 (strain ATCC 700819 / NCTC 11168) OX=192222 GN=dccR PE=4 SV=1	4	25.6
4383.5	4288	3710.7	2699	2861.7	2325.4	+	WT_P	3378.05	4127.4	2628.7	0.63689	0.00471146	0.00511005	1498.7	5.69008	Q0P8W7	Biotin carboxylase OS=Campylobacter jejuni subsp. jejuni serotype O:2 (strain ATCC 700819 / NCTC 11168) OX=192222 GN=accC PE=1 SV=1	20	49.1
172	178.9	196	104.8	115.3	126.9	+	WT_P	148.983	182.3	115.667	0.634485	0.00223822	0.000685714	66.6333	6.96123	Q0PAG8	Uncharacterized protein OS=Campylobacter jejuni subsp. jejuni serotype O:2 (strain ATCC 700819 / NCTC 11168) OX=192222 GN=Cj0711 PE=4 SV=1	1	9.1
2986.2	3292.6	2940.8	2058.7	2242.5	1548.5	+	WT_P	2511.55	3073.2	1949.9	0.634485	0.00879683	0.00816	1123.3	4.77669	Q0P9N4	Branched-chain amino-acid ABC transport system,periplasmic binding protein OS=Campylobacter jejuni subsp. jejuni serotype O:2 (strain ATCC 700819 / NCTC 11168) OX=192222 GN=livK PE=4 SV=1	10	39.7
105.9	99.3	102.5	61.6	67.6	65.6	+	WT_P	83.75	102.567	64.9333	0.633084	0.000131767	0	37.6333	14.4934	Q0PAX6	Putative exporting protein OS=Campylobacter jejuni subsp. jejuni serotype O:2 (strain ATCC 700819 / NCTC 11168) OX=192222 GN=Cj0540 PE=4 SV=1	2	21.2
861.8	795.4	830	539.1	587.2	446.6	+	WT_P	676.683	829.067	524.3	0.632398	0.00258349	0.00202703	304.767	6.69897	Q0P8H1	D-arabinose 5-phosphate isomerase OS=Campylobacter jejuni subsp. jejuni serotype O:2 (strain ATCC 700819 / NCTC 11168) OX=192222 GN=kpsF PE=3 SV=1	8	33.9
266.2	199.4	221	160.1	153.3	119.6	+	WT_P	186.6	228.867	144.333	0.630644	0.0222788	0.0200103	84.5333	3.62396	Q0P8Z8	Putative phosphotyrosine protein phosphatase OS=Campylobacter jejuni subsp. jejuni serotype O:2 (strain ATCC 700819 / NCTC 11168) OX=192222 GN=Cj1258 PE=1 SV=1	1	17.3
6810.8	8241.7	6858.2	4621	4736.1	4417.1	+	WT_P	5947.48	7303.57	4591.4	0.628652	0.00477626	0.00503774	2712.17	5.66871	Q0PAJ1	Putative phosphate acetyltransferase OS=Campylobacter jejuni subsp. jejuni serotype O:2 (strain ATCC 700819 / NCTC 11168) OX=192222 GN=pta PE=4 SV=1	27	56.1
111.6	116.1	133.2	80.9	75.4	70	+	WT_P	97.8667	120.3	75.4333	0.627044	0.00354206	0.0035	44.8667	6.15183	Q0PAA9	Putative ferredoxin OS=Campylobacter jejuni subsp. jejuni serotype O:2 (strain ATCC 700819 / NCTC 11168) OX=192222 GN=napG PE=4 SV=1	1	27.2
1435.5	1542.6	1897.8	1010.2	1044	1003	+	WT_P	1322.18	1625.3	1019.07	0.627002	0.012433	0.0105524	606.233	4.32146	Q0P8D0	Cbb3-type cytochrome c oxidase subunit OS=Campylobacter jejuni subsp. jejuni serotype O:2 (strain ATCC 700819 / NCTC 11168) OX=192222 GN=ccoP PE=3 SV=1	10	31.1
1154.5	1429.8	1504.5	827.9	936.2	798.2	+	WT_P	1108.52	1362.93	854.1	0.626663	0.0112616	0.00963455	508.833	4.44829	Q9PM68	Bifunctional enzyme IspD/IspF OS=Campylobacter jejuni subsp. jejuni serotype O:2 (strain ATCC 700819 / NCTC 11168) OX=192222 GN=ispDF PE=1 SV=1	8	41.7
2009.2	1937.7	1794.8	1282.2	1310.9	997.6	+	WT_P	1555.4	1913.9	1196.9	0.625372	0.0037297	0.00459341	717	6.06605	Q0P9M8	Sigma-54 associated transcriptional activator OS=Campylobacter jejuni subsp. jejuni serotype O:2 (strain ATCC 700819 / NCTC 11168) OX=192222 GN=flgR PE=4 SV=1	16	49.2
1179.4	916.8	1326.5	735.7	850.8	551.7	+	WT_P	926.817	1140.9	712.733	0.624711	0.0445498	0.0349322	428.167	2.89029	Q0PBA7	Uncharacterized protein OS=Campylobacter jejuni subsp. jejuni serotype O:2 (strain ATCC 700819 / NCTC 11168) OX=192222 GN=Cj0403 PE=4 SV=1	7	21.3
112.3	140.4	151.4	90.5	95.4	66.5	+	WT_P	109.417	134.7	84.1333	0.624598	0.0261367	0.0232506	50.5667	3.44655	Q0PBB9	Uncharacterized protein OS=Campylobacter jejuni subsp. jejuni serotype O:2 (strain ATCC 700819 / NCTC 11168) OX=192222 GN=Cj0391c PE=4 SV=1	3	22.8
1246.2	1180.4	1270.3	785.4	805	713.9	+	WT_P	1000.2	1232.3	768.1	0.623306	0.000273484	0	464.2	12.0329	Q9PN07	dCTP deaminase OS=Campylobacter jejuni subsp. jejuni serotype O:2 (strain ATCC 700819 / NCTC 11168) OX=192222 GN=dcd PE=1 SV=1	10	20.7
22	21.4	30.6	13.5	15.5	16.9	+	WT_P	19.9833	24.6667	15.3	0.62027	0.0402826	0.03232	9.36667	2.99139	Q0P9U8	Putative MCP-domain signal transduction protein OS=Campylobacter jejuni subsp. jejuni serotype O:2 (strain ATCC 700819 / NCTC 11168) OX=192222 GN=Cj0951c PE=4 SV=1	3	24.8
1330.5	844	1269.9	751	718.4	661.7	+	WT_P	929.25	1148.13	710.367	0.618714	0.0478641	0.0373253	437.767	2.81926	Q0P820	Putative two-component regulator OS=Campylobacter jejuni subsp. jejuni serotype O:2 (strain ATCC 700819 / NCTC 11168) OX=192222 GN=Cj1608 PE=4 SV=1	8	34.2
38.1	33.3	32.2	21.9	24	18.1	+	WT_P	27.9333	34.5333	21.3333	0.617761	0.00619175	0.00564807	13.2	5.27485	Q9PHT5	RNA pyrophosphohydrolase OS=Campylobacter jejuni subsp. jejuni serotype O:2 (strain ATCC 700819 / NCTC 11168) OX=192222 GN=rppH PE=3 SV=1	1	18.6
3621.3	3677.6	3775.9	2337.9	2606	1889.6	+	WT_P	2984.72	3691.6	2277.83	0.617031	0.00271157	0.00255484	1413.77	6.61247	Q9PP15	Ribose-phosphate pyrophosphokinase OS=Campylobacter jejuni subsp. jejuni serotype O:2 (strain ATCC 700819 / NCTC 11168) OX=192222 GN=prs PE=3 SV=1	19	33.7
460.3	442.8	506.5	300.5	296.7	271.5	+	WT_P	379.717	469.867	289.567	0.616274	0.00102344	0	180.3	8.55834	Q0P9X4	Ribose 5-phosphate isomerase OS=Campylobacter jejuni subsp. jejuni serotype O:2 (strain ATCC 700819 / NCTC 11168) OX=192222 GN=rpiB PE=4 SV=1	4	16.3
1435.8	1371	1438.8	948.7	911.5	755	+	WT_P	1143.47	1415.2	871.733	0.615979	0.00101313	0	543.467	8.58101	Q9PIH0	Phosphate acyltransferase OS=Campylobacter jejuni subsp. jejuni serotype O:2 (strain ATCC 700819 / NCTC 11168) OX=192222 GN=plsX PE=3 SV=1	10	35.9
2137.1	1733.7	2150.8	1295.1	1397.6	1008.9	+	WT_P	1620.53	2007.2	1233.87	0.61472	0.0125792	0.0104858	773.333	4.30666	Q0PAT2	Dihydropteroate synthase OS=Campylobacter jejuni subsp. jejuni serotype O:2 (strain ATCC 700819 / NCTC 11168) OX=192222 GN=folP PE=4 SV=1	8	43.6
534.7	482.1	512.9	332.9	358.1	248.9	+	WT_P	411.6	509.9	313.3	0.614434	0.00566963	0.00476786	196.6	5.40597	Q0P9V0	Putative peptidyl-arginine deiminase family protein OS=Campylobacter jejuni subsp. jejuni serotype O:2 (strain ATCC 700819 / NCTC 11168) OX=192222 GN=Cj0949c PE=1 SV=1	2	37.9
2023.4	1615.4	1928.1	1227.5	1326	857.7	+	WT_P	1496.35	1855.63	1137.07	0.612765	0.0188833	0.0170623	718.567	3.8135	Q9PIB9	6,7-dimethyl-8-ribityllumazine synthase OS=Campylobacter jejuni subsp. jejuni serotype O:2 (strain ATCC 700819 / NCTC 11168) OX=192222 GN=ribH PE=3 SV=1	8	16.7
1508.3	1162.5	1161.8	805.6	876	666.4	+	WT_P	1030.1	1277.53	782.667	0.612639	0.019374	0.017973	494.867	3.78369	Q0P7U9	CysQ protein homolog OS=Campylobacter jejuni subsp. jejuni serotype O:2 (strain ATCC 700819 / NCTC 11168) OX=192222 GN=cysQ PE=4 SV=1	9	29
1456.4	1105.4	1077.3	762.8	854	603.9	+	WT_P	976.633	1213.03	740.233	0.610233	0.0292258	0.0239072	472.8	3.32558	Q9PIR8	Acetylglutamate kinase OS=Campylobacter jejuni subsp. jejuni serotype O:2 (strain ATCC 700819 / NCTC 11168) OX=192222 GN=argB PE=3 SV=2	6	30.5
187.2	211.3	243.5	128.1	141	122	+	WT_P	172.183	214	130.367	0.60919	0.00833824	0.0074963	83.6333	4.8502	Q0P9R1	Putative oxidoreductase ferredoxin-type electron transport protein OS=Campylobacter jejuni subsp. jejuni serotype O:2 (strain ATCC 700819 / NCTC 11168) OX=192222 GN=Cj0991c PE=4 SV=1	4	48.1
171.5	147.9	158.2	108.3	101.8	80.6	+	WT_P	128.05	159.2	96.9	0.608668	0.00448032	0.00476768	62.3	5.76934	Q9PM41	Chorismate synthase OS=Campylobacter jejuni subsp. jejuni serotype O:2 (strain ATCC 700819 / NCTC 11168) OX=192222 GN=aroC PE=1 SV=1	2	39.2
833.5	749.7	718.2	436.4	530.2	433.4	+	WT_P	616.9	767.133	466.667	0.608325	0.00303422	0.00241463	300.467	6.41517	Q9PJ53	3-dehydroquinate dehydratase OS=Campylobacter jejuni subsp. jejuni serotype O:2 (strain ATCC 700819 / NCTC 11168) OX=192222 GN=aroQ PE=3 SV=1	5	17.6
2358.4	1916.5	2145.4	1371.5	1455.1	1075.8	+	WT_P	1720.45	2140.1	1300.8	0.607822	0.00813097	0.00758052	839.3	4.88505	Q9PIM2	3-hydroxyacyl-[acyl-carrier-protein] dehydratase FabZ OS=Campylobacter jejuni subsp. jejuni serotype O:2 (strain ATCC 700819 / NCTC 11168) OX=192222 GN=fabZ PE=3 SV=1	7	16.4
68.3	68	86.5	54.5	52.5	28.4	+	WT_P	59.7	74.2667	45.1333	0.60772	0.0484877	0.037648	29.1333	2.80653	Q0PAM1	Putative HAD-superfamily hydrolase OS=Campylobacter jejuni subsp. jejuni serotype O:2 (strain ATCC 700819 / NCTC 11168) OX=192222 GN=Cj0647 PE=4 SV=1	1	18.1
2965.8	2955.5	3002.7	1866.2	1937.2	1610.4	+	WT_P	2389.63	2974.67	1804.6	0.606656	0.000308319	0	1170.07	11.6693	Q0P8K7	Putative phospho-sugar mutase OS=Campylobacter jejuni subsp. jejuni serotype O:2 (strain ATCC 700819 / NCTC 11168) OX=192222 GN=Cj1407c PE=4 SV=1	19	52.7
2284.8	1946.5	2494.5	1339	1615.4	1125.2	+	WT_P	1800.9	2241.93	1359.87	0.60656	0.0144959	0.0126509	882.067	4.12983	Q9PPF3	Thymidylate kinase OS=Campylobacter jejuni subsp. jejuni serotype O:2 (strain ATCC 700819 / NCTC 11168) OX=192222 GN=tmk PE=3 SV=1	10	22.3
299.9	262.5	353.8	194.4	209.5	151.4	+	WT_P	245.25	305.4	185.1	0.60609	0.0191942	0.0176865	120.3	3.79451	Q0PBF7	Putative transmembrane protein OS=Campylobacter jejuni subsp. jejuni serotype O:2 (strain ATCC 700819 / NCTC 11168) OX=192222 GN=Cj0352 PE=4 SV=1	3	31.1
241.2	259.1	176.2	129.2	145	135.6	+	WT_P	181.05	225.5	136.6	0.605765	0.0255229	0.0228529	88.9	3.47261	P45489	Uncharacterized protein Cj0990c OS=Campylobacter jejuni subsp. jejuni serotype O:2 (strain ATCC 700819 / NCTC 11168) OX=192222 GN=Cj0990c PE=4 SV=2	1	29.8
3913.8	3136.3	2976.6	2247.3	1928.1	1871.5	+	WT_P	2678.93	3342.23	2015.63	0.60308	0.0131694	0.0106584	1326.6	4.24892	Q0PCC0	Molydopterin containing oxidoreductase OS=Campylobacter jejuni subsp. jejuni serotype O:2 (strain ATCC 700819 / NCTC 11168) OX=192222 GN=Cj0005c PE=4 SV=1	16	46.2
372.7	539.1	590.4	313.7	337.9	254.1	+	WT_P	401.317	500.733	301.9	0.602916	0.0473603	0.0371822	198.833	2.82968	Q0P9F1	Translational regulator CsrA OS=Campylobacter jejuni subsp. jejuni serotype O:2 (strain ATCC 700819 / NCTC 11168) OX=192222 GN=csrA PE=1 SV=1	3	8.4
1180.5	983.1	1063.1	638.9	723.3	578.5	+	WT_P	861.233	1075.57	646.9	0.60145	0.00380622	0.00454348	428.667	6.03257	Q0P9Q6	GTP cyclohydrolase II OS=Campylobacter jejuni subsp. jejuni serotype O:2 (strain ATCC 700819 / NCTC 11168) OX=192222 GN=ribA PE=4 SV=1	6	21.5
248.2	192.7	239.3	142.3	154.8	111.7	+	WT_P	181.5	226.733	136.267	0.601	0.0135023	0.010789	90.4667	4.21771	Q9PIZ0	Ribosome-binding factor A OS=Campylobacter jejuni subsp. jejuni serotype O:2 (strain ATCC 700819 / NCTC 11168) OX=192222 GN=rbfA PE=3 SV=1	3	14.3
18.3	22.9	24.2	14.1	12.6	12.5	+	WT_P	17.4333	21.8	13.0667	0.599388	0.00939485	0.00870671	8.73333	4.68755	Q9PPF1	Flavin prenyltransferase UbiX OS=Campylobacter jejuni subsp. jejuni serotype O:2 (strain ATCC 700819 / NCTC 11168) OX=192222 GN=ubiX PE=3 SV=1	1	20.9
234.1	222.6	255	136.8	153.8	134.9	+	WT_P	189.533	237.233	141.833	0.597864	0.00105166	0	95.4	8.49771	Q0PA18	Putative periplasmic protein OS=Campylobacter jejuni subsp. jejuni serotype O:2 (strain ATCC 700819 / NCTC 11168) OX=192222 GN=Cj0879c PE=4 SV=1	3	25
3344.9	3020.7	3279.3	2096.1	2307.5	1355.8	+	WT_P	2567.38	3214.97	1919.8	0.597145	0.0131994	0.0106254	1295.17	4.24607	Q9PHM8	Adenylate kinase OS=Campylobacter jejuni subsp. jejuni serotype O:2 (strain ATCC 700819 / NCTC 11168) OX=192222 GN=adk PE=3 SV=1	15	21.4
387.5	484.5	569.9	285.9	319.4	255	+	WT_P	383.7	480.633	286.767	0.596643	0.0255918	0.0231002	193.867	3.46965	Q0PBA5	Shikimate dehydrogenase (NADP(+)) OS=Campylobacter jejuni subsp. jejuni serotype O:2 (strain ATCC 700819 / NCTC 11168) OX=192222 GN=aroE PE=3 SV=1	4	30
2679.5	2130.7	2875.3	1683.4	1731.7	1163.8	+	WT_P	2044.07	2561.83	1526.3	0.595784	0.0227442	0.0203038	1035.53	3.60069	Q9PJ85	Flavin-dependent thymidylate synthase OS=Campylobacter jejuni subsp. jejuni serotype O:2 (strain ATCC 700819 / NCTC 11168) OX=192222 GN=thyX PE=3 SV=1	9	23.8
5566.4	7041.3	5555.8	3685.6	3519.3	3615.4	+	WT_P	4830.63	6054.5	3606.77	0.595717	0.00783157	0.00763774	2447.73	4.93735	Q0PA07	D-3-phosphoglycerate dehydrogenase OS=Campylobacter jejuni subsp. jejuni serotype O:2 (strain ATCC 700819 / NCTC 11168) OX=192222 GN=serA PE=3 SV=1	25	57.9
148.8	138.6	195.8	110.4	103.3	74	+	WT_P	128.483	161.067	95.9	0.595406	0.0352957	0.0277304	65.1667	3.12675	Q9PNI7	ATP-dependent Clp protease adapter protein ClpS OS=Campylobacter jejuni subsp. jejuni serotype O:2 (strain ATCC 700819 / NCTC 11168) OX=192222 GN=clpS PE=3 SV=1	3	10.9
7822.8	8407.6	8304.3	5526	5134.3	3934.8	+	WT_P	6521.63	8178.23	4865.03	0.594876	0.00292672	0.00245963	3313.2	6.47792	Q0PBH5	Alkyl hydroperoxide reductase OS=Campylobacter jejuni subsp. jejuni serotype O:2 (strain ATCC 700819 / NCTC 11168) OX=192222 GN=ahpC PE=4 SV=1	21	21.9
2740.4	3148.9	3272.4	1652.1	1597.1	2190.9	+	WT_P	2433.63	3053.9	1813.37	0.593787	0.00752697	0.00701916	1240.53	4.99313	Q0PAT1	DNA ligase OS=Campylobacter jejuni subsp. jejuni serotype O:2 (strain ATCC 700819 / NCTC 11168) OX=192222 GN=ligA PE=3 SV=1	22	73.9
1409.8	1181.7	1226.9	769.5	858.4	634.2	+	WT_P	1013.42	1272.8	754.033	0.592421	0.00556203	0.00481081	518.767	5.43483	Q9PPK3	Glycine--tRNA ligase alpha subunit OS=Campylobacter jejuni subsp. jejuni serotype O:2 (strain ATCC 700819 / NCTC 11168) OX=192222 GN=glyQ PE=1 SV=1	9	33
376.7	321	369.5	217	238.8	174.9	+	WT_P	282.983	355.733	210.233	0.590986	0.00476087	0.00506161	145.5	5.67375	P0C634	7-cyano-7-deazaguanine synthase OS=Campylobacter jejuni subsp. jejuni serotype O:2 (strain ATCC 700819 / NCTC 11168) OX=192222 GN=queC PE=3 SV=1	3	25.1
1519.1	1181.6	1354.2	762.1	898.3	724.4	+	WT_P	1073.28	1351.63	794.933	0.588128	0.00736987	0.00668217	556.7	5.02298	Q0PC20	Aminodeoxyfutalosine nucleosidase OS=Campylobacter jejuni subsp. jejuni serotype O:2 (strain ATCC 700819 / NCTC 11168) OX=192222 GN=pfs PE=1 SV=1	10	25.2
185.9	237.7	227.3	145.2	131.8	105.8	+	WT_P	172.283	216.967	127.6	0.588109	0.0103384	0.00916838	89.3667	4.56005	Q0P7R6	Putative acetyltransferase OS=Campylobacter jejuni subsp. jejuni serotype O:2 (strain ATCC 700819 / NCTC 11168) OX=192222 GN=Cj1715 PE=4 SV=1	2	20.8
1872.6	2048.9	2206.9	1176.5	1383.6	1041.1	+	WT_P	1621.6	2042.8	1200.4	0.587625	0.00371388	0.00461878	842.4	6.07307	Q9PMK3	tRNA pseudouridine synthase D OS=Campylobacter jejuni subsp. jejuni serotype O:2 (strain ATCC 700819 / NCTC 11168) OX=192222 GN=truD PE=3 SV=1	8	43.4
343.9	275.6	313.8	173.4	209.9	165	+	WT_P	246.933	311.1	182.767	0.587485	0.00597946	0.00572174	128.333	5.32647	Q0P8A5	Uncharacterized protein OS=Campylobacter jejuni subsp. jejuni serotype O:2 (strain ATCC 700819 / NCTC 11168) OX=192222 GN=Cj1514c PE=4 SV=1	4	27.9
29.7	32.2	42.8	18.1	24.8	18.6	+	WT_P	27.7	34.9	20.5	0.587393	0.0341859	0.0276178	14.4	3.15994	Q9PM01	UDP-N-acetylenolpyruvoylglucosamine reductase OS=Campylobacter jejuni subsp. jejuni serotype O:2 (strain ATCC 700819 / NCTC 11168) OX=192222 GN=murB PE=3 SV=1	2	29
26	29.7	29.5	16	15.2	18.8	+	WT_P	22.5333	28.4	16.6667	0.586854	0.00194257	0.000738462	11.7333	7.22898	Q0PA11	Flagellin OS=Campylobacter jejuni subsp. jejuni serotype O:2 (strain ATCC 700819 / NCTC 11168) OX=192222 GN=flaD PE=1 SV=1	2	82
737.3	925.8	1158.9	497.5	678.9	479.5	+	WT_P	746.317	940.667	551.967	0.586782	0.0475523	0.0372258	388.7	2.8257	Q0P9N7	Branched-chain amino-acid ABC transport system ATP-binding protein OS=Campylobacter jejuni subsp. jejuni serotype O:2 (strain ATCC 700819 / NCTC 11168) OX=192222 GN=livG PE=4 SV=1	6	28.7
6702	5328.8	4732	3278.1	3456.3	3089.1	+	WT_P	4431.05	5587.6	3274.5	0.58603	0.0175104	0.0156966	2313.1	3.9021	Q0PAC8	Aspartate aminotransferase OS=Campylobacter jejuni subsp. jejuni serotype O:2 (strain ATCC 700819 / NCTC 11168) OX=192222 GN=aspB PE=4 SV=1	22	43.2
366.9	316	384	195.8	221.8	207.6	+	WT_P	282.017	355.633	208.4	0.585997	0.00248963	0.00132414	147.233	6.76578	Q0P8J9	Putative adenylylsulfate kinase OS=Campylobacter jejuni subsp. jejuni serotype O:2 (strain ATCC 700819 / NCTC 11168) OX=192222 GN=cysC PE=4 SV=1	2	19.9
143.7	129.8	134.1	80.2	83.3	74.7	+	WT_P	107.633	135.867	79.4	0.584396	0.00030293	0	56.4667	11.7221	Q0PC14	tRNA-dihydrouridine synthase OS=Campylobacter jejuni subsp. jejuni serotype O:2 (strain ATCC 700819 / NCTC 11168) OX=192222 GN=Cj0123c PE=3 SV=1	1	34.7
1742.5	1547.1	1518.2	988.9	1000.1	807.9	+	WT_P	1267.45	1602.6	932.3	0.581742	0.00204754	0.00070073	670.3	7.12847	Q9PM72	Imidazole glycerol phosphate synthase subunit hisF1 OS=Campylobacter jejuni subsp. jejuni serotype O:2 (strain ATCC 700819 / NCTC 11168) OX=192222 GN=hisF1 PE=3 SV=1	8	28
1361.1	1355.6	1448.3	803.7	938.6	679.8	+	WT_P	1097.85	1388.33	807.367	0.581537	0.0019582	0.000721805	580.967	7.21359	Q0PC37	ParA family protein OS=Campylobacter jejuni subsp. jejuni serotype O:2 (strain ATCC 700819 / NCTC 11168) OX=192222 GN=Cj0100 PE=4 SV=1	8	28.7
2420.8	2270.9	1919	1317.7	1364	1153.4	+	WT_P	1740.97	2203.57	1278.37	0.580135	0.00463453	0.00518447	925.2	5.71592	Q0P8G1	Ribosomal protein S12 methylthiotransferase RimO OS=Campylobacter jejuni subsp. jejuni serotype O:2 (strain ATCC 700819 / NCTC 11168) OX=192222 GN=rimO PE=3 SV=1	18	49.8
103.5	89.3	80.1	48.3	54.5	55.5	+	WT_P	71.8667	90.9667	52.7667	0.580066	0.0059715	0.00574672	38.2	5.32845	Q9PIC0	Transcription antitermination protein NusB OS=Campylobacter jejuni subsp. jejuni serotype O:2 (strain ATCC 700819 / NCTC 11168) OX=192222 GN=nusB PE=3 SV=1	1	14.9
2370.3	2343.1	2031.1	1327.3	1450.3	1132.3	+	WT_P	1775.73	2248.17	1303.3	0.579717	0.00271011	0.00258824	944.867	6.61342	Q0P961	Putative dihydroorotase OS=Campylobacter jejuni subsp. jejuni serotype O:2 (strain ATCC 700819 / NCTC 11168) OX=192222 GN=pyrC2 PE=4 SV=1	15	43.9
807.6	710.3	721.5	451.3	523.3	319	+	WT_P	588.833	746.467	431.2	0.577655	0.00939697	0.00867606	315.267	4.68724	Q0P8J5	Putative methyltransferase OS=Campylobacter jejuni subsp. jejuni serotype O:2 (strain ATCC 700819 / NCTC 11168) OX=192222 GN=Cj1419c PE=4 SV=1	7	29.7
1351.6	1148.5	1415	787.7	883.2	586.9	+	WT_P	1028.82	1305.03	752.6	0.57669	0.00962657	0.00861538	552.433	4.65484	Q0P9T4	Putative acyl-CoA thioester hydrolase OS=Campylobacter jejuni subsp. jejuni serotype O:2 (strain ATCC 700819 / NCTC 11168) OX=192222 GN=Cj0965c PE=4 SV=1	2	14.6
629.4	573.5	694.7	394.5	374.4	324.4	+	WT_P	498.483	632.533	364.433	0.576149	0.00276406	0.00250633	268.1	6.57845	Q0PB97	Putative periplasmic protein OS=Campylobacter jejuni subsp. jejuni serotype O:2 (strain ATCC 700819 / NCTC 11168) OX=192222 GN=Cj0413 PE=4 SV=1	5	26.5
1268.7	1166.5	1141	698.3	761.1	596.8	+	WT_P	938.733	1192.07	685.4	0.574968	0.00120248	0	506.667	8.20466	Q0PA16	Uncharacterized protein OS=Campylobacter jejuni subsp. jejuni serotype O:2 (strain ATCC 700819 / NCTC 11168) OX=192222 GN=Cj0881c PE=4 SV=1	8	40
968.4	795.5	922.3	560.1	569.6	404.8	+	WT_P	703.45	895.4	511.5	0.571253	0.00667778	0.00543802	383.9	5.16439	Q0PC79	Cytokinin riboside 5'-monophosphate phosphoribohydrolase OS=Campylobacter jejuni subsp. jejuni serotype O:2 (strain ATCC 700819 / NCTC 11168) OX=192222 GN=Cj0054c PE=3 SV=1	5	22.7
1338.1	1136.8	1187.3	752.5	773.8	560.8	+	WT_P	958.217	1220.73	695.7	0.569903	0.00444279	0.00484103	525.033	5.78268	Q0PC41	GTPase Obg OS=Campylobacter jejuni subsp. jejuni serotype O:2 (strain ATCC 700819 / NCTC 11168) OX=192222 GN=obg PE=3 SV=1	8	38.4
626	591.1	860.2	458.7	432	290.1	+	WT_P	543.017	692.433	393.6	0.56843	0.0396623	0.0323652	298.833	3.00713	Q0PAR3	Putative polyphosphate kinase OS=Campylobacter jejuni subsp. jejuni serotype O:2 (strain ATCC 700819 / NCTC 11168) OX=192222 GN=Cj0604 PE=4 SV=1	4	34.1
5052.7	3872.3	5229.4	3083.6	2845.3	2105.6	+	WT_P	3698.15	4718.13	2678.17	0.567633	0.0169679	0.0152861	2039.97	3.93943	Q0PC60	Putative oxidoreductase iron-sulfur subunit OS=Campylobacter jejuni subsp. jejuni serotype O:2 (strain ATCC 700819 / NCTC 11168) OX=192222 GN=Cj0075c PE=4 SV=1	13	27.9
2114	1997.5	2218.9	1236.7	1397.5	956.4	+	WT_P	1653.5	2110.13	1196.87	0.5672	0.00315522	0.00238554	913.267	6.34774	Q0PBY6	Putative periplasmic protein OS=Campylobacter jejuni subsp. jejuni serotype O:2 (strain ATCC 700819 / NCTC 11168) OX=192222 GN=Cj0151c PE=4 SV=1	13	30.5
4685.9	3916.5	3674.1	2402	2350.5	2196.1	+	WT_P	3204.18	4092.17	2316.2	0.566008	0.00466209	0.00515942	1775.97	5.7066	Q0PC44	Putative periplasmic protein OS=Campylobacter jejuni subsp. jejuni serotype O:2 (strain ATCC 700819 / NCTC 11168) OX=192222 GN=Cj0093 PE=4 SV=1	29	43.4
979.4	926.2	812.7	521.7	613.7	401.7	+	WT_P	709.233	906.1	512.367	0.565464	0.00745376	0.00665637	393.733	5.00694	P0C635	Chemotaxis protein CheY homolog OS=Campylobacter jejuni subsp. jejuni serotype O:2 (strain ATCC 700819 / NCTC 11168) OX=192222 GN=cheY PE=3 SV=1	6	14.4
4823.2	4872.6	4554.3	2793.9	3168.3	2081.6	+	WT_P	3715.65	4750.03	2681.27	0.564473	0.00344323	0.00227586	2068.77	6.19929	Q0P9N3	Branched-chain amino-acid ABC transport system periplasmic binding protein OS=Campylobacter jejuni subsp. jejuni serotype O:2 (strain ATCC 700819 / NCTC 11168) OX=192222 GN=livJ PE=4 SV=1	18	40.1
452	346.2	444.3	242	241.4	217.9	+	WT_P	323.967	414.167	233.767	0.564427	0.00670277	0.00539344	180.4	5.15897	Q0PB61	Exonuclease, dna polymerase III epsilon subunit OS=Campylobacter jejuni subsp. jejuni serotype O:2 (strain ATCC 700819 / NCTC 11168) OX=192222 GN=dnaQ PE=4 SV=1	2	28.9
1132.3	1059.8	1151.4	643.9	682.6	560.6	+	WT_P	871.767	1114.5	629.033	0.564409	0.000438608	0	485.467	10.6599	Q0PA77	3-deoxy-manno-octulosonate cytidylyltransferase OS=Campylobacter jejuni subsp. jejuni serotype O:2 (strain ATCC 700819 / NCTC 11168) OX=192222 GN=kdsB PE=3 SV=1	10	27.2
736.5	648.4	645.8	397.5	397.8	348.3	+	WT_P	529.05	676.9	381.2	0.563156	0.000967456	0	295.7	8.685	Q0P9C2	Uncharacterized protein OS=Campylobacter jejuni subsp. jejuni serotype O:2 (strain ATCC 700819 / NCTC 11168) OX=192222 GN=Cj1132c PE=4 SV=1	6	30.5
934.1	820.7	880.4	458.3	567.1	457.6	+	WT_P	686.367	878.4	494.333	0.562766	0.00142566	0.000842105	384.067	7.84559	Q9PM40	Ribonuclease 3 OS=Campylobacter jejuni subsp. jejuni serotype O:2 (strain ATCC 700819 / NCTC 11168) OX=192222 GN=rnc PE=1 SV=1	3	24.9
529.9	576.9	564.6	285.6	321.2	332.8	+	WT_P	435.167	557.133	313.2	0.562163	0.000258987	0	243.933	12.2016	Q0P7V5	1,4-dihydroxy-6-naphtoate synthase OS=Campylobacter jejuni subsp. jejuni serotype O:2 (strain ATCC 700819 / NCTC 11168) OX=192222 GN=mqnD PE=3 SV=1	3	32.6
2042.7	1818	1791	1094.6	1139.7	942.8	+	WT_P	1471.47	1883.9	1059.03	0.562149	0.00115853	0	824.867	8.28514	Q0PAH7	N5-carboxyaminoimidazole ribonucleotide mutase OS=Campylobacter jejuni subsp. jejuni serotype O:2 (strain ATCC 700819 / NCTC 11168) OX=192222 GN=purE PE=3 SV=1	6	17.5
217.3	254.1	286.3	139.4	162	123.2	+	WT_P	197.05	252.567	141.533	0.56038	0.00833433	0.00752416	111.033	4.85084	Q0P853	Uncharacterized protein OS=Campylobacter jejuni subsp. jejuni serotype O:2 (strain ATCC 700819 / NCTC 11168) OX=192222 GN=Cj1575c PE=4 SV=1	1	8.8
1056	1038	1090.4	611.8	623.9	547.4	+	WT_P	827.917	1061.47	594.367	0.559949	7.87224e-05	0	467.1	16.515	Q9PIW6	GTP 3',8-cyclase OS=Campylobacter jejuni subsp. jejuni serotype O:2 (strain ATCC 700819 / NCTC 11168) OX=192222 GN=moaA PE=3 SV=1	7	36.6
301.2	271.4	286.5	156	174.6	150.2	+	WT_P	223.317	286.367	160.267	0.559655	0.000369739	0	126.1	11.1383	Q9PM74	1-(5-phosphoribosyl)-5-[(5-phosphoribosylamino)methylideneamino] imidazole-4-carboxamide isomerase OS=Campylobacter jejuni subsp. jejuni serotype O:2 (strain ATCC 700819 / NCTC 11168) OX=192222 GN=hisA PE=1 SV=1	3	26.7
568.3	513.2	629	336.3	370.2	250.1	+	WT_P	444.517	570.167	318.867	0.559252	0.00682158	0.00576518	251.3	5.13357	Q9PIT8	Peptide deformylase OS=Campylobacter jejuni subsp. jejuni serotype O:2 (strain ATCC 700819 / NCTC 11168) OX=192222 GN=def PE=3 SV=1	2	20.6
633.6	838.6	775.7	473.1	394.9	383.1	+	WT_P	583.167	749.3	417.033	0.556564	0.00766442	0.00699237	332.267	4.96762	Q9PMJ8	Flagellar P-ring protein OS=Campylobacter jejuni subsp. jejuni serotype O:2 (strain ATCC 700819 / NCTC 11168) OX=192222 GN=flgI PE=3 SV=1	7	37
2729.1	2447.3	2670.9	1595.8	1481.3	1282	+	WT_P	2034.4	2615.77	1453.03	0.55549	0.000757794	0	1162.73	9.25515	Q0P8V5	Putative HAD-superfamily phosphatase, subfamily IIIC OS=Campylobacter jejuni subsp. jejuni serotype O:2 (strain ATCC 700819 / NCTC 11168) OX=192222 GN=Cj1302 PE=4 SV=1	13	60.2
1285.7	1384.4	1662.9	812.4	898.4	681.2	+	WT_P	1120.83	1444.33	797.333	0.552042	0.00748915	0.00704615	647	5.00024	Q0PA86	Dihydroorotate dehydrogenase (quinone) OS=Campylobacter jejuni subsp. jejuni serotype O:2 (strain ATCC 700819 / NCTC 11168) OX=192222 GN=pyrD PE=3 SV=1	12	39
4991.2	4531.3	4207.8	2732	2833.7	1995.1	+	WT_P	3548.52	4576.77	2520.27	0.550665	0.00412751	0.00444681	2056.5	5.90053	Q9PI62	Acetyl-coenzyme A carboxylase carboxyl transferase subunit alpha OS=Campylobacter jejuni subsp. jejuni serotype O:2 (strain ATCC 700819 / NCTC 11168) OX=192222 GN=accA PE=3 SV=1	19	34.2
1015.1	1075.4	1252.4	638.3	637	561.5	+	WT_P	863.283	1114.3	612.267	0.549463	0.002669	0.002	502.033	6.64065	Q0P9F5	Peptidase OS=Campylobacter jejuni subsp. jejuni serotype O:2 (strain ATCC 700819 / NCTC 11168) OX=192222 GN=Cj1099 PE=3 SV=1	9	67.4
3287.1	3534.2	4126.4	2107.3	2158.9	1735.2	+	WT_P	2824.85	3649.23	2000.47	0.548188	0.00429741	0.00435417	1648.77	5.83571	Q0P851	NADH-quinone oxidoreductase OS=Campylobacter jejuni subsp. jejuni serotype O:2 (strain ATCC 700819 / NCTC 11168) OX=192222 GN=nuoC PE=3 SV=1	13	31.4
111	118.5	121	78.1	46.4	64.9	+	WT_P	89.9833	116.833	63.1333	0.540371	0.00514984	0.00489908	53.7	5.55207	Q9PIA5	Glutamyl-tRNA(Gln) amidotransferase subunit C OS=Campylobacter jejuni subsp. jejuni serotype O:2 (strain ATCC 700819 / NCTC 11168) OX=192222 GN=gatC PE=3 SV=1	1	10.7
1472.8	1450.6	1459	813.4	806.4	734.5	+	WT_P	1122.78	1460.8	784.767	0.537217	1.30619e-05	0	676.033	25.9696	Q0PA62	Threonine dehydratase biosynthetic OS=Campylobacter jejuni subsp. jejuni serotype O:2 (strain ATCC 700819 / NCTC 11168) OX=192222 GN=ilvA PE=4 SV=1	8	44.1
4902.9	3373.5	3609.3	2242.4	2246.3	1880	+	WT_P	3042.4	3961.9	2122.9	0.535829	0.0199826	0.018624	1839	3.74795	Q0P880	MdaB protein homolog OS=Campylobacter jejuni subsp. jejuni serotype O:2 (strain ATCC 700819 / NCTC 11168) OX=192222 GN=Cj1545c PE=4 SV=1	11	22.2
882.8	761.9	823.4	445.9	511.1	365	+	WT_P	631.683	822.7	440.667	0.535635	0.00222706	0.000690647	382.033	6.97052	Q9PP06	Adenine phosphoribosyltransferase OS=Campylobacter jejuni subsp. jejuni serotype O:2 (strain ATCC 700819 / NCTC 11168) OX=192222 GN=apt PE=3 SV=1	5	20.7
994.2	1285.4	1245	676.5	675.9	528.2	+	WT_P	900.867	1174.87	626.867	0.533564	0.00612715	0.00569697	548	5.29032	Q9PP70	Glutamate-1-semialdehyde 2,1-aminomutase OS=Campylobacter jejuni subsp. jejuni serotype O:2 (strain ATCC 700819 / NCTC 11168) OX=192222 GN=hemL PE=3 SV=1	11	46.1
1296.8	1150.8	1213.3	696.6	689.8	566.9	+	WT_P	935.7	1220.3	651.1	0.533557	0.000676035	0	569.2	9.53333	Q9PPM1	4-hydroxy-3-methylbut-2-en-1-yl diphosphate synthase (flavodoxin) OS=Campylobacter jejuni subsp. jejuni serotype O:2 (strain ATCC 700819 / NCTC 11168) OX=192222 GN=ispG PE=3 SV=1	10	39.3
7040.8	5678.3	6196.8	3686	3642.7	2752.2	+	WT_P	4832.8	6305.3	3360.3	0.532933	0.00416202	0.00442328	2945	5.8871	Q0PC62	Uncharacterized protein OS=Campylobacter jejuni subsp. jejuni serotype O:2 (strain ATCC 700819 / NCTC 11168) OX=192222 GN=Cj0073c PE=4 SV=1	18	24.6
798.2	785.4	893.5	439.9	467.6	411.1	+	WT_P	632.617	825.7	439.533	0.532316	0.000517393	0	386.167	10.2158	Q0P8U5	UDP-2,4-diacetamido-2,4,6-trideoxy-beta-L-altropyranose hydrolase OS=Campylobacter jejuni subsp. jejuni serotype O:2 (strain ATCC 700819 / NCTC 11168) OX=192222 GN=pseG PE=1 SV=1	5	31.3
1568.7	1670.6	1742.2	871.7	917.2	862.2	+	WT_P	1272.1	1660.5	883.7	0.532189	0.000127245	0	776.8	14.6225	Q9PNX9	tRNA modification GTPase MnmE OS=Campylobacter jejuni subsp. jejuni serotype O:2 (strain ATCC 700819 / NCTC 11168) OX=192222 GN=mnmE PE=3 SV=1	12	49.1
2235.4	1627	1595.9	926.2	1032.2	945.9	+	WT_P	1393.77	1819.43	968.1	0.532089	0.0155991	0.014807	851.333	4.04038	Q0PAW2	Uncharacterized protein OS=Campylobacter jejuni subsp. jejuni serotype O:2 (strain ATCC 700819 / NCTC 11168) OX=192222 GN=Cj0554 PE=4 SV=1	13	38.8
795.2	759.7	671.4	440.3	377	364.1	+	WT_P	567.95	742.1	393.8	0.530656	0.00134196	0	348.3	7.97154	Q0PBI9	Putative flagellar assembly protein OS=Campylobacter jejuni subsp. jejuni serotype O:2 (strain ATCC 700819 / NCTC 11168) OX=192222 GN=fliH PE=4 SV=1	8	31.2
793.7	724.5	672.4	419.5	390.5	350.9	+	WT_P	558.583	730.2	386.967	0.529946	0.00104931	0	343.233	8.50268	Q0PA97	Signal transduction histidine kinase OS=Campylobacter jejuni subsp. jejuni serotype O:2 (strain ATCC 700819 / NCTC 11168) OX=192222 GN=flgS PE=4 SV=1	6	38.4
628	451.4	445.6	280.4	291.9	235.8	+	WT_P	388.85	508.333	269.367	0.529902	0.0184818	0.016306	238.967	3.83859	Q9PM71	Histidine biosynthesis bifunctional protein HisIE OS=Campylobacter jejuni subsp. jejuni serotype O:2 (strain ATCC 700819 / NCTC 11168) OX=192222 GN=hisI PE=3 SV=1	3	23.2
659.5	699.9	565.1	363.3	322.1	334	+	WT_P	490.65	641.5	339.8	0.529696	0.00194954	0.000732824	301.7	7.22209	Q9PIC8	UPF0234 protein Cj0374 OS=Campylobacter jejuni subsp. jejuni serotype O:2 (strain ATCC 700819 / NCTC 11168) OX=192222 GN=Cj0374 PE=3 SV=1	4	18.3
498.3	389.9	481.1	256.7	261.5	205.7	+	WT_P	348.867	456.433	241.3	0.528664	0.0048354	0.00499065	215.133	5.64951	Q0PBS5	Putative acetyltransferase OS=Campylobacter jejuni subsp. jejuni serotype O:2 (strain ATCC 700819 / NCTC 11168) OX=192222 GN=Cj0229 PE=4 SV=1	2	20.3
5525.7	4113.4	3992.1	2521.1	2595.5	2068.7	+	WT_P	3469.42	4543.73	2395.1	0.527122	0.0143794	0.0126884	2148.63	4.13975	Q9PIH3	Phosphoserine aminotransferase OS=Campylobacter jejuni subsp. jejuni serotype O:2 (strain ATCC 700819 / NCTC 11168) OX=192222 GN=serC PE=1 SV=1	17	40.5
274.7	229.3	289.9	161	136.9	120.1	+	WT_P	201.983	264.633	139.333	0.526515	0.00449006	0.00472	125.3	5.7659	Q9PIP3	Cyclic pyranopterin monophosphate synthase OS=Campylobacter jejuni subsp. jejuni serotype O:2 (strain ATCC 700819 / NCTC 11168) OX=192222 GN=moaC PE=3 SV=1	1	17.2
1601.7	1690.7	1819.8	1013.4	1062.3	615.8	+	WT_P	1300.62	1704.07	897.167	0.526486	0.00647806	0.00555274	806.9	5.20855	Q0PAB9	Putative NLPA family lipoprotein OS=Campylobacter jejuni subsp. jejuni serotype O:2 (strain ATCC 700819 / NCTC 11168) OX=192222 GN=Cj0771c PE=4 SV=1	9	28.8
6280.7	5345.5	4556.5	2836.2	2832.2	2798.5	+	WT_P	4108.27	5394.23	2822.3	0.523207	0.00669977	0.00541564	2571.93	5.15962	Q9PNY2	Bifunctional purine biosynthesis protein PurH OS=Campylobacter jejuni subsp. jejuni serotype O:2 (strain ATCC 700819 / NCTC 11168) OX=192222 GN=purH PE=1 SV=1	24	56.4
216	222.5	258.5	122.4	133.7	106	+	WT_P	176.517	232.333	120.7	0.519512	0.00195619	0.000727273	111.633	7.21556	Q0PC57	Cytolethal distending toxin B OS=Campylobacter jejuni subsp. jejuni serotype O:2 (strain ATCC 700819 / NCTC 11168) OX=192222 GN=cdtB PE=4 SV=1	4	29
3590.3	3147.3	2879.1	1807.8	1781	1402.8	+	WT_P	2434.72	3205.57	1663.87	0.519055	0.00326583	0.00235714	1541.7	6.28883	Q0P7Y5	Putative periplasmic protein OS=Campylobacter jejuni subsp. jejuni serotype O:2 (strain ATCC 700819 / NCTC 11168) OX=192222 GN=Cj1643 PE=4 SV=1	17	41.4
264.5	234.4	289	131.9	166	110.9	+	WT_P	199.45	262.633	136.267	0.518848	0.00495436	0.00496744	126.367	5.61176	Q0P9H9	Flagellar assembly factor FliW OS=Campylobacter jejuni subsp. jejuni serotype O:2 (strain ATCC 700819 / NCTC 11168) OX=192222 GN=fliW PE=1 SV=1	2	14.8
1720.4	1865.9	1913.7	1011	1016.4	820.6	+	WT_P	1391.33	1833.33	949.333	0.517818	0.000522286	0	884	10.191	Q9PM63	Peptide chain release factor 1 OS=Campylobacter jejuni subsp. jejuni serotype O:2 (strain ATCC 700819 / NCTC 11168) OX=192222 GN=prfA PE=3 SV=1	11	39.9
226.7	243.9	247	127.1	114.3	129	+	WT_P	181.333	239.2	123.467	0.516165	0.000121423	0	115.733	14.7974	Q0P9C5	GalNAc-alpha-(1->4)-GalNAc-alpha-(1->3)-diNAcBac-PP-undecaprenol alpha-1,4-N-acetyl-D-galactosaminyltransferase OS=Campylobacter jejuni subsp. jejuni serotype O:2 (strain ATCC 700819 / NCTC 11168) OX=192222 GN=pglH PE=1 SV=1	3	41.1
533.3	888.2	750.4	418.8	441.1	260.4	+	WT_P	548.7	723.967	373.433	0.515816	0.0410426	0.0328386	350.533	2.9725	Q0PAP5	Carbamoyltransferase HypF OS=Campylobacter jejuni subsp. jejuni serotype O:2 (strain ATCC 700819 / NCTC 11168) OX=192222 GN=hypF PE=3 SV=1	1	83.5
3631.2	4114.1	4344.3	2273.3	2201.5	1760.1	+	WT_P	3054.08	4029.87	2078.3	0.515724	0.00179526	0.000744186	1951.57	7.38192	Q0P819	Putative sulfate adenylyltransferase OS=Campylobacter jejuni subsp. jejuni serotype O:2 (strain ATCC 700819 / NCTC 11168) OX=192222 GN=Cj1609 PE=4 SV=1	18	44.4
2598.6	3021.1	2489.2	1365.3	1547	1268.1	+	WT_P	2048.22	2702.97	1393.47	0.515532	0.00196111	0.000716418	1309.5	7.21074	Q59296	Catalase OS=Campylobacter jejuni subsp. jejuni serotype O:2 (strain ATCC 700819 / NCTC 11168) OX=192222 GN=katA PE=3 SV=1	12	58.4
1339.1	1319.5	1216.6	726.4	746.2	516.9	+	WT_P	977.45	1291.73	663.167	0.513393	0.00160122	0.000793388	628.567	7.60884	Q0PAH6	Uncharacterized protein OS=Campylobacter jejuni subsp. jejuni serotype O:2 (strain ATCC 700819 / NCTC 11168) OX=192222 GN=Cj0703 PE=4 SV=1	9	20.5
2602.7	2038.7	1788.6	1075	1272.9	951.7	+	WT_P	1621.6	2143.33	1099.87	0.513157	0.0156073	0.0147638	1043.47	4.03974	Q0PBD8	Putative glutathionylspermidine synthase OS=Campylobacter jejuni subsp. jejuni serotype O:2 (strain ATCC 700819 / NCTC 11168) OX=192222 GN=Cj0372 PE=4 SV=1	12	44.6
4078.7	3388.1	3623.3	1961.9	2070.6	1656.4	+	WT_P	2796.5	3696.7	1896.3	0.512971	0.001627	0.000780488	1800.4	7.57678	Q0PB11	Putative oxidoreductase OS=Campylobacter jejuni subsp. jejuni serotype O:2 (strain ATCC 700819 / NCTC 11168) OX=192222 GN=Cj0504c PE=4 SV=1	6	33
751.8	692.1	678.7	355.6	385.5	346.9	+	WT_P	535.1	707.533	362.667	0.512579	0.000168452	0	344.867	13.6162	Q9PN59	Pyridoxine 5'-phosphate synthase OS=Campylobacter jejuni subsp. jejuni serotype O:2 (strain ATCC 700819 / NCTC 11168) OX=192222 GN=pdxJ PE=1 SV=1	4	29
6363.2	6414.2	5566.7	3228.4	3230	2896.8	+	WT_P	4616.55	6114.7	3118.4	0.509984	0.000535539	0	2996.3	10.1253	Q0P7U8	Citrate synthase OS=Campylobacter jejuni subsp. jejuni serotype O:2 (strain ATCC 700819 / NCTC 11168) OX=192222 GN=gltA PE=3 SV=1	30	48
395.8	412.9	441.4	229.9	201.7	205	+	WT_P	314.45	416.7	212.2	0.509239	0.000216142	0	204.5	12.7783	Q0P8E9	Putative flagellar hook-associated protein OS=Campylobacter jejuni subsp. jejuni serotype O:2 (strain ATCC 700819 / NCTC 11168) OX=192222 GN=flgK PE=1 SV=1	8	67
1714.2	1452.3	1587	920.8	915.8	573.3	+	WT_P	1193.9	1584.5	803.3	0.506974	0.00475494	0.00508571	781.2	5.6757	Q0PA00	Putative histidine triad (HIT) family protein OS=Campylobacter jejuni subsp. jejuni serotype O:2 (strain ATCC 700819 / NCTC 11168) OX=192222 GN=Cj0898 PE=4 SV=1	5	13.9
170.8	176.7	236.3	90.1	76.7	128.8	+	WT_P	146.567	194.6	98.5333	0.506338	0.0212105	0.0195602	96.0667	3.67965	Q0P9X9	Putative ABC-type amino-acid transporter permease protein OS=Campylobacter jejuni subsp. jejuni serotype O:2 (strain ATCC 700819 / NCTC 11168) OX=192222 GN=Cj0920c PE=3 SV=1	1	28
565.6	455.2	545.7	259.2	301.6	222.6	+	WT_P	391.65	522.167	261.133	0.500096	0.00310062	0.0024	261.033	6.37777	Q9PPF2	Phosphopantetheine adenylyltransferase OS=Campylobacter jejuni subsp. jejuni serotype O:2 (strain ATCC 700819 / NCTC 11168) OX=192222 GN=coaD PE=3 SV=1	4	17.8
857.3	752.1	736.8	470.5	389.5	313.3	+	WT_P	586.583	782.067	391.1	0.500085	0.0027096	0.00260526	390.967	6.61376	Q0P9N2	Putative cytochrome C OS=Campylobacter jejuni subsp. jejuni serotype O:2 (strain ATCC 700819 / NCTC 11168) OX=192222 GN=Cj1020c PE=4 SV=1	2	16.3
1382	1185.6	983.1	629.2	549.9	591.9	+	WT_P	886.95	1183.57	590.333	0.498775	0.00721821	0.00676078	593.233	5.05254	Q0PC72	RNA polymerase sigma factor for flagellar operon OS=Campylobacter jejuni subsp. jejuni serotype O:2 (strain ATCC 700819 / NCTC 11168) OX=192222 GN=fliA PE=3 SV=1	3	28.4
552.2	502.5	444.3	250.2	261.4	236	+	WT_P	374.433	499.667	249.2	0.498733	0.00144443	0.000834783	250.467	7.81861	Q0P8R5	tRNA N6-adenosine threonylcarbamoyltransferase OS=Campylobacter jejuni subsp. jejuni serotype O:2 (strain ATCC 700819 / NCTC 11168) OX=192222 GN=tsaD PE=3 SV=1	2	37
129.2	109.4	144.7	68	64.9	57.8	+	WT_P	95.6667	127.767	63.5667	0.497522	0.00381929	0.00451892	64.2	6.02694	Q0PAJ4	Invasion protein CipA OS=Campylobacter jejuni subsp. jejuni serotype O:2 (strain ATCC 700819 / NCTC 11168) OX=192222 GN=cipA PE=4 SV=1	2	53.8
10580.6	8427.3	6874.6	4532	4582.8	3697.9	+	WT_P	6449.2	8627.5	4270.9	0.495033	0.0172868	0.0154704	4356.6	3.91732	Q0PAY2	Succinate--CoA ligase [ADP-forming] subunit alpha OS=Campylobacter jejuni subsp. jejuni serotype O:2 (strain ATCC 700819 / NCTC 11168) OX=192222 GN=sucD PE=3 SV=1	18	30
1412.6	1551.5	2028.5	852.3	970.3	648.3	+	WT_P	1243.92	1664.2	823.633	0.494912	0.0158106	0.0146783	840.567	4.0241	Q0PC46	Putative lipoprotein OS=Campylobacter jejuni subsp. jejuni serotype O:2 (strain ATCC 700819 / NCTC 11168) OX=192222 GN=Cj0091 PE=4 SV=1	9	22.4
2199.8	1848.5	2474.8	1083.8	1236.5	900.3	+	WT_P	1623.95	2174.37	1073.53	0.493722	0.00587477	0.0052511	1100.83	5.35276	Q0PBP4	Putative SAM-dependent methyltransferase OS=Campylobacter jejuni subsp. jejuni serotype O:2 (strain ATCC 700819 / NCTC 11168) OX=192222 GN=Cj0261c PE=4 SV=1	6	28.1
233.6	253.5	350.9	143	145	122.9	+	WT_P	208.15	279.333	136.967	0.490334	0.0182114	0.0164862	142.367	3.85586	Q9PN35	Recombination protein RecR OS=Campylobacter jejuni subsp. jejuni serotype O:2 (strain ATCC 700819 / NCTC 11168) OX=192222 GN=recR PE=3 SV=1	1	21.5
437.8	363.2	432.5	197.3	243	162.4	+	WT_P	306.033	411.167	200.9	0.48861	0.00328879	0.0023432	210.267	6.27691	Q0P973	Cyclopropane-fatty-acyl-phospholipid synthase OS=Campylobacter jejuni subsp. jejuni serotype O:2 (strain ATCC 700819 / NCTC 11168) OX=192222 GN=cfa PE=4 SV=1	2	45.6
283	274	415.9	169.6	181.5	124.1	+	WT_P	241.35	324.3	158.4	0.488437	0.0278069	0.0237625	165.9	3.37917	Q9PPJ4	tRNA (guanine-N(1)-)-methyltransferase OS=Campylobacter jejuni subsp. jejuni serotype O:2 (strain ATCC 700819 / NCTC 11168) OX=192222 GN=trmD PE=3 SV=1	1	27.1
1001.5	874.2	1245	576.1	562	385.7	+	WT_P	774.083	1040.23	507.933	0.488288	0.013013	0.0106916	532.3	4.26392	Q0PAL9	Putative OstA family protein OS=Campylobacter jejuni subsp. jejuni serotype O:2 (strain ATCC 700819 / NCTC 11168) OX=192222 GN=Cj0649 PE=4 SV=1	2	17.6
6772.3	5234.3	5733.6	2920.7	3364.7	2376.9	+	WT_P	4400.42	5913.4	2887.43	0.488286	0.00483257	0.00501408	3025.97	5.65042	Q0PBD7	Putative D-2-hydroxyacid dehydrogenase OS=Campylobacter jejuni subsp. jejuni serotype O:2 (strain ATCC 700819 / NCTC 11168) OX=192222 GN=Cj0373 PE=3 SV=1	20	34.8
1530.5	1353.9	1627.9	801.9	833.5	562.5	+	WT_P	1118.37	1504.1	732.633	0.487091	0.00276312	0.00253846	771.467	6.57906	Q9PIY9	Ribosome maturation factor RimP OS=Campylobacter jejuni subsp. jejuni serotype O:2 (strain ATCC 700819 / NCTC 11168) OX=192222 GN=rimP PE=3 SV=1	5	16
1864.7	1679	2085.1	1023.7	1035.5	669.7	+	WT_P	1392.95	1876.27	909.633	0.48481	0.00451183	0.00469652	966.633	5.75824	Q9PNJ6	Aspartate carbamoyltransferase OS=Campylobacter jejuni subsp. jejuni serotype O:2 (strain ATCC 700819 / NCTC 11168) OX=192222 GN=pyrB PE=3 SV=1	10	33.1
140.8	152.9	113.9	72	69.7	55.7	+	WT_P	100.833	135.867	65.8	0.484298	0.00512155	0.00492166	70.0667	5.56054	Q0PAA2	Uncharacterized protein OS=Campylobacter jejuni subsp. jejuni serotype O:2 (strain ATCC 700819 / NCTC 11168) OX=192222 GN=Cj0788 PE=4 SV=1	2	19.4
362.4	387.6	521.5	211.8	230.8	171.6	+	WT_P	314.283	423.833	204.733	0.483052	0.0138729	0.0105946	219.1	4.18405	Q0PB59	Putative membrane protein OS=Campylobacter jejuni subsp. jejuni serotype O:2 (strain ATCC 700819 / NCTC 11168) OX=192222 GN=Cj0454c PE=4 SV=1	2	21.8
2036.7	1959.9	2052	996.8	1166.2	746.1	+	WT_P	1492.95	2016.2	969.7	0.480954	0.00112388	0	1046.5	8.35131	Q0P9N8	Branched-chain amino-acid ABC transport system ATP-binding protein OS=Campylobacter jejuni subsp. jejuni serotype O:2 (strain ATCC 700819 / NCTC 11168) OX=192222 GN=livF PE=4 SV=1	13	25.6
3533.7	3796.7	3326.3	2242.7	1249.7	1596.7	+	WT_P	2624.3	3552.23	1696.37	0.477549	0.00445696	0.00481633	1855.87	5.77763	O52908	Flagellar biosynthesis protein FlhF OS=Campylobacter jejuni subsp. jejuni serotype O:2 (strain ATCC 700819 / NCTC 11168) OX=192222 GN=flhF PE=3 SV=2	16	55.3
3709.4	3493.7	3426.9	1689.3	1843.3	1524.1	+	WT_P	2614.45	3543.33	1685.57	0.475701	0.000121402	0	1857.77	14.7981	Q0P8I9	Putative D-glycero-D-manno-heptose 7-phosphate kinase OS=Campylobacter jejuni subsp. jejuni serotype O:2 (strain ATCC 700819 / NCTC 11168) OX=192222 GN=hddA PE=1 SV=1	16	38.1
278.1	224.4	247.5	121.9	127.9	106.7	+	WT_P	184.417	250	118.833	0.475333	0.0014467	0.000827586	131.167	7.81537	Q0P8J1	Putative D-glycero-D-manno-heptose 1-phosphate guanosyltransferase OS=Campylobacter jejuni subsp. jejuni serotype O:2 (strain ATCC 700819 / NCTC 11168) OX=192222 GN=hddC PE=4 SV=1	3	25.6
8912.2	6779	5223.8	3398.2	3328.7	3177.9	+	WT_P	5136.63	6971.67	3301.6	0.473574	0.0266202	0.0234951	3670.07	3.42653	Q0PC45	Putative periplasmic protein OS=Campylobacter jejuni subsp. jejuni serotype O:2 (strain ATCC 700819 / NCTC 11168) OX=192222 GN=Cj0092 PE=4 SV=1	24	49.2
736.6	530.8	762.5	354.3	291.9	313.6	+	WT_P	498.283	676.633	319.933	0.472831	0.00916071	0.00845714	356.7	4.72161	Q0P9U2	Uncharacterized protein OS=Campylobacter jejuni subsp. jejuni serotype O:2 (strain ATCC 700819 / NCTC 11168) OX=192222 GN=Cj0957c PE=4 SV=1	6	31.9
228.5	254.3	247.5	136.8	112.8	94	+	WT_P	178.983	243.433	114.533	0.470492	0.000907193	0	128.9	8.8319	P96747	Secreted flagellin C OS=Campylobacter jejuni subsp. jejuni serotype O:2 (strain ATCC 700819 / NCTC 11168) OX=192222 GN=flaC PE=4 SV=2	4	26.6
187	168.8	208.4	86	110.3	69.1	+	WT_P	138.267	188.067	88.4667	0.470401	0.00384077	0.00449462	99.6	6.01773	Q0P9Z4	tRNA (cytidine(34)-2'-O)-methyltransferase OS=Campylobacter jejuni subsp. jejuni serotype O:2 (strain ATCC 700819 / NCTC 11168) OX=192222 GN=trmL PE=3 SV=1	1	18.1
337.6	244.8	312.9	162.4	130.6	125.3	+	WT_P	218.933	298.433	139.433	0.467218	0.00613792	0.00567241	159	5.28773	Q0PBH6	Ferredoxin OS=Campylobacter jejuni subsp. jejuni serotype O:2 (strain ATCC 700819 / NCTC 11168) OX=192222 GN=fdxA PE=4 SV=1	1	9.9
1716.5	1175.6	1258.3	627.1	721.3	587.6	+	WT_P	1014.4	1383.47	645.333	0.466461	0.0129415	0.010725	738.133	4.27084	Q0PBF9	Uncharacterized protein OS=Campylobacter jejuni subsp. jejuni serotype O:2 (strain ATCC 700819 / NCTC 11168) OX=192222 GN=Cj0350 PE=4 SV=1	7	16.3
82.6	92.1	89.7	39.3	41.8	41.4	+	WT_P	64.4833	88.1333	40.8333	0.463313	8.91388e-05	0	47.3	16.0035	Q0P8J7	Putative amidotransferase OS=Campylobacter jejuni subsp. jejuni serotype O:2 (strain ATCC 700819 / NCTC 11168) OX=192222 GN=Cj1417c PE=4 SV=1	1	23.5
216.8	251.7	277.6	120.6	108.6	114.2	+	WT_P	181.583	248.7	114.467	0.46026	0.00171077	0.00075	134.233	7.4768	Q0PB57	Uncharacterized protein OS=Campylobacter jejuni subsp. jejuni serotype O:2 (strain ATCC 700819 / NCTC 11168) OX=192222 GN=Cj0456c PE=4 SV=1	4	37.4
631.6	729.1	792.7	369.2	371.5	247.3	+	WT_P	523.567	717.8	329.333	0.458809	0.00336419	0.00228902	388.467	6.23847	Q0PBD4	Putative periplasmic protein OS=Campylobacter jejuni subsp. jejuni serotype O:2 (strain ATCC 700819 / NCTC 11168) OX=192222 GN=Cj0376 PE=4 SV=1	5	32.6
1633	1436.1	1499.2	668.4	756.3	664	+	WT_P	1109.5	1522.77	696.233	0.457216	0.000225285	0	826.533	12.6439	Q0PAA0	Formyltetrahydrofolate deformylase OS=Campylobacter jejuni subsp. jejuni serotype O:2 (strain ATCC 700819 / NCTC 11168) OX=192222 GN=purU PE=3 SV=1	8	31.7
2778.3	3240	3451.7	1749.4	1324.8	1241.1	+	WT_P	2297.55	3156.67	1438.43	0.455681	0.00247443	0.00135211	1718.23	6.7769	Q0PA57	Putative oxidoreductase OS=Campylobacter jejuni subsp. jejuni serotype O:2 (strain ATCC 700819 / NCTC 11168) OX=192222 GN=Cj0833c PE=3 SV=1	11	28
1973.6	2101.6	2240.9	982.8	1026.6	867.1	+	WT_P	1532.1	2105.37	958.833	0.455423	0.00022521	0	1146.53	12.645	Q9PHY2	Probable malate dehydrogenase OS=Campylobacter jejuni subsp. jejuni serotype O:2 (strain ATCC 700819 / NCTC 11168) OX=192222 GN=mdh PE=3 SV=1	9	33.5
466.5	498.8	554.8	240.9	243.1	199.6	+	WT_P	367.283	506.7	227.867	0.449707	0.00069142	0	278.833	9.47789	Q0P8U3	Putative imidazole glycerol phosphate synthase subunit hisF2 OS=Campylobacter jejuni subsp. jejuni serotype O:2 (strain ATCC 700819 / NCTC 11168) OX=192222 GN=hisF2 PE=3 SV=1	6	27.5
4183.6	4359.7	4036.1	1880.3	1837.3	1928.9	+	WT_P	3037.65	4193.13	1882.17	0.448869	1.85636e-05	0	2310.97	23.7736	Q0PAL5	Putative aminopeptidase OS=Campylobacter jejuni subsp. jejuni serotype O:2 (strain ATCC 700819 / NCTC 11168) OX=192222 GN=Cj0653c PE=4 SV=1	18	68.3
559.4	406.6	462.7	200.2	231.2	208.5	+	WT_P	344.767	476.233	213.3	0.44789	0.0044814	0.00474372	262.933	5.76896	Q0PB14	Putative histidine triad (HIT) family protein OS=Campylobacter jejuni subsp. jejuni serotype O:2 (strain ATCC 700819 / NCTC 11168) OX=192222 GN=Cj0499 PE=4 SV=1	2	18.6
172.8	185.4	250.8	103.3	108.4	60.4	+	WT_P	146.85	203	90.7	0.446798	0.017089	0.0152429	112.3	3.93097	Q0PBV0	Uncharacterized protein OS=Campylobacter jejuni subsp. jejuni serotype O:2 (strain ATCC 700819 / NCTC 11168) OX=192222 GN=Cj0189c PE=4 SV=1	4	27.6
58.8	56.6	70.3	34.3	33.1	15	+	WT_P	44.6833	61.9	27.4667	0.443726	0.0103381	0.0092	34.4333	4.5601	Q0P8M1	Putative endoribonuclease L-PSP OS=Campylobacter jejuni subsp. jejuni serotype O:2 (strain ATCC 700819 / NCTC 11168) OX=192222 GN=Cj1388 PE=4 SV=1	1	13.2
755.9	801.2	912.6	373.5	381.1	335	+	WT_P	593.217	823.233	363.2	0.441187	0.000700128	0	460.033	9.44719	Q9PMZ6	Putative 3-oxoacyl-[acyl-carrier-protein] synthase 3 OS=Campylobacter jejuni subsp. jejuni serotype O:2 (strain ATCC 700819 / NCTC 11168) OX=192222 GN=Cj1303 PE=3 SV=1	6	39.5
39.8	54.5	62.2	22.5	23.9	22.6	+	WT_P	37.5833	52.1667	23	0.440895	0.0114356	0.0102105	29.1667	4.42846	Q0PB58	Putative membrane protein OS=Campylobacter jejuni subsp. jejuni serotype O:2 (strain ATCC 700819 / NCTC 11168) OX=192222 GN=Cj0455c PE=4 SV=1	1	13.5
313.4	397.6	548.4	182.7	197	175.4	+	WT_P	302.417	419.8	185.033	0.440765	0.0272573	0.0234724	234.767	3.4008	Q9PMV3	1-deoxy-D-xylulose 5-phosphate reductoisomerase OS=Campylobacter jejuni subsp. jejuni serotype O:2 (strain ATCC 700819 / NCTC 11168) OX=192222 GN=dxr PE=3 SV=1	4	39.5
3448.3	2788.9	4428	1723.6	1892.7	1080.3	+	WT_P	2560.3	3555.07	1565.53	0.440367	0.0207013	0.0193773	1989.53	3.70739	Q46125	Probable histidine-binding protein OS=Campylobacter jejuni subsp. jejuni serotype O:2 (strain ATCC 700819 / NCTC 11168) OX=192222 GN=hisJ PE=1 SV=1	14	28.5
1524.3	1312.6	1248.2	588.7	626.9	566.9	+	WT_P	977.933	1361.7	594.167	0.436342	0.000841571	0	767.533	9.00629	Q0P854	Uncharacterized protein OS=Campylobacter jejuni subsp. jejuni serotype O:2 (strain ATCC 700819 / NCTC 11168) OX=192222 GN=Cj1574c PE=4 SV=1	5	26.4
1408.6	1144.2	1205.1	536.1	597.5	490.1	+	WT_P	896.933	1252.63	541.233	0.432076	0.00115421	0	711.4	8.29326	Q0P989	L-lactate dehydrogenase OS=Campylobacter jejuni subsp. jejuni serotype O:2 (strain ATCC 700819 / NCTC 11168) OX=192222 GN=ldh PE=3 SV=1	8	34.3
54.8	61	48.4	27.4	21.6	21.4	+	WT_P	39.1	54.7333	23.4667	0.428745	0.00164023	0.000774194	31.2667	7.56058	Q0P926	Heat shock transcriptional regulator OS=Campylobacter jejuni subsp. jejuni serotype O:2 (strain ATCC 700819 / NCTC 11168) OX=192222 GN=hspR PE=1 SV=1	1	14.6
332.4	484.3	633.8	199.6	230.4	191.3	+	WT_P	345.3	483.5	207.1	0.428335	0.0345984	0.0281589	276.4	3.14746	Q0P8F4	Putative DNA methylase OS=Campylobacter jejuni subsp. jejuni serotype O:2 (strain ATCC 700819 / NCTC 11168) OX=192222 GN=Cj1461 PE=4 SV=1	2	26.3
1448.7	955.3	1137.9	570	557.8	385.5	+	WT_P	842.533	1180.63	504.433	0.427257	0.0122672	0.0102803	676.2	4.33852	Q0P8B3	Putative two-component response regulator (SirA-like protein) OS=Campylobacter jejuni subsp. jejuni serotype O:2 (strain ATCC 700819 / NCTC 11168) OX=192222 GN=Cj1505c PE=3 SV=1	4	21.3
1011.1	921	949.9	420.3	435.7	374.9	+	WT_P	685.483	960.667	410.3	0.427099	6.89481e-05	0	550.367	17.0782	Q0P9M0	Membrane fusion component of efflux system (Mutlidrug efflux system CmeDEF) OS=Campylobacter jejuni subsp. jejuni serotype O:2 (strain ATCC 700819 / NCTC 11168) OX=192222 GN=cmeE PE=3 SV=1	8	27.8
474.5	360.1	311.4	196.5	188.3	100.4	+	WT_P	271.867	382	161.733	0.423386	0.0183901	0.0164408	220.267	3.84441	Q0PB83	Uncharacterized protein OS=Campylobacter jejuni subsp. jejuni serotype O:2 (strain ATCC 700819 / NCTC 11168) OX=192222 GN=Cj0427 PE=4 SV=1	2	13.4
1789.3	1605.1	1812.1	694.8	825.2	660.7	+	WT_P	1231.2	1735.5	726.9	0.418842	0.000257072	0	1008.6	12.2248	Q0P8J8	Putative sugar nucleotidyltransferase OS=Campylobacter jejuni subsp. jejuni serotype O:2 (strain ATCC 700819 / NCTC 11168) OX=192222 GN=Cj1416c PE=4 SV=1	8	29.5
66.6	70.1	67	34.6	31.1	19.3	+	WT_P	48.1167	67.9	28.3333	0.41728	0.00114287	0	39.5667	8.31474	Q0P8W2	Uncharacterized protein OS=Campylobacter jejuni subsp. jejuni serotype O:2 (strain ATCC 700819 / NCTC 11168) OX=192222 GN=Cj1295 PE=4 SV=1	1	49.9
3158.7	3497.6	4003.5	1639.9	1271	1449.3	+	WT_P	2503.33	3553.27	1453.4	0.409032	0.00142405	0.000849558	2099.87	7.84793	Q0PC73	Flagellar motor switch protein OS=Campylobacter jejuni subsp. jejuni serotype O:2 (strain ATCC 700819 / NCTC 11168) OX=192222 GN=fliM PE=4 SV=1	9	40.8
1799.8	1928.8	2242.8	846	804.8	788.8	+	WT_P	1401.83	1990.47	813.2	0.408547	0.000890314	0	1177.27	8.87522	Q0PBY8	Homoserine dehydrogenase OS=Campylobacter jejuni subsp. jejuni serotype O:2 (strain ATCC 700819 / NCTC 11168) OX=192222 GN=hom PE=3 SV=1	12	45.9
906.1	810.7	815.1	366.6	348.9	307	+	WT_P	592.4	843.967	340.833	0.403847	0.000148147	0	503.133	14.0683	Q9PMD8	Diaminopimelate epimerase OS=Campylobacter jejuni subsp. jejuni serotype O:2 (strain ATCC 700819 / NCTC 11168) OX=192222 GN=dapF PE=3 SV=1	7	28.4
4578.8	3940.3	4348.5	1741.5	2075.7	1358.1	+	WT_P	3007.15	4289.2	1725.1	0.402196	0.000778414	0	2564.1	9.19083	Q0P8Z5	Two-component regulator OS=Campylobacter jejuni subsp. jejuni serotype O:2 (strain ATCC 700819 / NCTC 11168) OX=192222 GN=racR PE=4 SV=1	12	25.4
143.2	119.4	131.6	57.4	60.5	40	+	WT_P	92.0167	131.4	52.6333	0.400558	0.00109888	0	78.7667	8.40064	Q0P8L5	Putative Ni/Fe-hydrogenase small subunit OS=Campylobacter jejuni subsp. jejuni serotype O:2 (strain ATCC 700819 / NCTC 11168) OX=192222 GN=hydA2 PE=4 SV=1	2	55.9
722.9	740	737.9	346.5	316.2	205.9	+	WT_P	511.567	733.6	289.533	0.394675	0.000498764	0	444.067	10.3128	Q0P9V5	Putative periplasmic protein OS=Campylobacter jejuni subsp. jejuni serotype O:2 (strain ATCC 700819 / NCTC 11168) OX=192222 GN=Cj0944c PE=4 SV=1	2	28
2954.6	2385.1	2492.5	1060.1	1191.5	825.7	+	WT_P	1818.25	2610.73	1025.77	0.392904	0.0015032	0.000813559	1584.97	7.73681	Q0PA73	Putative glutamine binding periplasmic protein OS=Campylobacter jejuni subsp. jejuni serotype O:2 (strain ATCC 700819 / NCTC 11168) OX=192222 GN=glnH PE=4 SV=1	9	28.9
3042.2	3066.4	3145.7	1363.5	1201.3	989.8	+	WT_P	2134.82	3084.77	1184.87	0.384103	7.23621e-05	0	1899.9	16.8707	Q0P8W4	UDP-N-acetylglucosamine 4,6-dehydratase (inverting) OS=Campylobacter jejuni subsp. jejuni serotype O:2 (strain ATCC 700819 / NCTC 11168) OX=192222 GN=pseB PE=1 SV=1	14	37.3
241	200.2	301.4	100.3	99.3	83.9	+	WT_P	171.017	247.533	94.5	0.381767	0.00687142	0.00615261	153.033	5.12308	Q0P878	Outer membrane lipoprotein Blc OS=Campylobacter jejuni subsp. jejuni serotype O:2 (strain ATCC 700819 / NCTC 11168) OX=192222 GN=Cj1547 PE=3 SV=1	2	17.4
2398.2	2545.9	3634.6	1048.9	904.3	1283.6	+	WT_P	1969.25	2859.57	1078.93	0.377307	0.0117436	0.010549	1780.63	4.39426	Q9PMD2	Acetyl-coenzyme A synthetase OS=Campylobacter jejuni subsp. jejuni serotype O:2 (strain ATCC 700819 / NCTC 11168) OX=192222 GN=acsA PE=3 SV=1	18	73.9
937.8	912.8	1089.9	366.7	411.7	304.6	+	WT_P	670.583	980.167	361	0.368305	0.000617942	0	619.167	9.75771	Q0P9H8	Pyrroline-5-carboxylate reductase OS=Campylobacter jejuni subsp. jejuni serotype O:2 (strain ATCC 700819 / NCTC 11168) OX=192222 GN=proC PE=3 SV=1	3	26.6
1682.8	1612.4	1704.5	737.3	576.1	516.4	+	WT_P	1138.25	1666.57	609.933	0.365982	0.000122665	0	1056.63	14.7592	Q0PC74	Putative flagellar motor switch protein OS=Campylobacter jejuni subsp. jejuni serotype O:2 (strain ATCC 700819 / NCTC 11168) OX=192222 GN=fliY PE=4 SV=1	7	31
1130.7	1021.1	1052.2	390.4	404	354.9	+	WT_P	725.55	1068	383.1	0.358708	4.37138e-05	0	684.9	19.1612	Q0PC96	Cytoplasmic L-asparaginase OS=Campylobacter jejuni subsp. jejuni serotype O:2 (strain ATCC 700819 / NCTC 11168) OX=192222 GN=ansA PE=1 SV=1	6	35.4
1819.5	1802	1623	712.4	592.7	569.3	+	WT_P	1186.48	1748.17	624.8	0.357403	0.000127427	0	1123.37	14.6172	Q0P8W3	UDP-4-amino-4,6-dideoxy-N-acetyl-beta-L-altrosamine transaminase OS=Campylobacter jejuni subsp. jejuni serotype O:2 (strain ATCC 700819 / NCTC 11168) OX=192222 GN=pseC PE=1 SV=1	7	42.4
134.9	113.3	120.7	43.8	50.6	36.4	+	WT_P	83.2833	122.967	43.6	0.354568	0.000462662	0	79.3667	10.5144	Q0P883	Putative allophanate hydrolase subunit 1 OS=Campylobacter jejuni subsp. jejuni serotype O:2 (strain ATCC 700819 / NCTC 11168) OX=192222 GN=Cj1542 PE=4 SV=1	1	28.1
1264.7	1056.8	1087.7	423.8	407	361.7	+	WT_P	766.95	1136.4	397.5	0.349789	0.000392628	0	738.9	10.9678	Q0P882	Putative allophanate hydrolase subunit 2 OS=Campylobacter jejuni subsp. jejuni serotype O:2 (strain ATCC 700819 / NCTC 11168) OX=192222 GN=Cj1543 PE=4 SV=1	12	35.5
384.6	364.2	393.9	129.4	132.7	127.4	+	WT_P	255.367	380.9	129.833	0.340859	9.42108e-06	0	251.067	28.1906	Q0PA24	Uncharacterized protein OS=Campylobacter jejuni subsp. jejuni serotype O:2 (strain ATCC 700819 / NCTC 11168) OX=192222 GN=dsbA PE=4 SV=1	4	24.5
934.7	672.2	619.9	239.9	259.7	209.2	+	WT_P	489.267	742.267	236.267	0.318304	0.00680409	0.00578862	506	5.13728	Q0P8F5	Uncharacterized protein OS=Campylobacter jejuni subsp. jejuni serotype O:2 (strain ATCC 700819 / NCTC 11168) OX=192222 GN=Cj1460 PE=4 SV=1	2	14.7
1103.4	867.3	1021.5	344.4	340.4	259.3	+	WT_P	656.05	997.4	314.7	0.31552	0.000789718	0	682.7	9.15647	Q0P8N7	Putative periplasmic protein OS=Campylobacter jejuni subsp. jejuni serotype O:2 (strain ATCC 700819 / NCTC 11168) OX=192222 GN=Cj1372 PE=4 SV=1	2	21.8
5423.1	5074.1	4139.5	1704.4	1622.1	1284.6	+	WT_P	3207.97	4878.9	1537.03	0.315037	0.00116706	0	3341.87	8.26923	Q9PMQ5	Phosphoglycerate kinase OS=Campylobacter jejuni subsp. jejuni serotype O:2 (strain ATCC 700819 / NCTC 11168) OX=192222 GN=pgk PE=1 SV=1	17	43.6
1596.9	1487.1	1677.4	536	525.4	428.7	+	WT_P	1041.92	1587.13	496.7	0.312954	7.33729e-05	0	1090.43	16.8116	Q0P9X7	Probable ABC transporter ATP-binding protein PEB1C OS=Campylobacter jejuni subsp. jejuni serotype O:2 (strain ATCC 700819 / NCTC 11168) OX=192222 GN=peb1C PE=3 SV=1	8	27.2
247	236.1	212.2	73	73	63.2	+	WT_P	150.75	231.767	69.7333	0.300877	0.000114306	0	162.033	15.0259	Q0PA08	Putative sensory transduction transcriptional regulator OS=Campylobacter jejuni subsp. jejuni serotype O:2 (strain ATCC 700819 / NCTC 11168) OX=192222 GN=Cj0890c PE=4 SV=1	3	25.6
175.1	172.3	165.3	56.2	53.8	42.3	+	WT_P	110.833	170.9	50.7667	0.297055	2.058e-05	0	120.133	23.165	Q0P8K8	Putative periplasmic protein OS=Campylobacter jejuni subsp. jejuni serotype O:2 (strain ATCC 700819 / NCTC 11168) OX=192222 GN=Cj1406c PE=4 SV=1	1	13.5
4065.3	3070.1	2893.5	957.4	992.9	924.5	+	WT_P	2150.62	3342.97	958.267	0.286652	0.00284363	0.002475	2384.7	6.52839	Q9PMC8	5-oxoprolinase subunit A OS=Campylobacter jejuni subsp. jejuni serotype O:2 (strain ATCC 700819 / NCTC 11168) OX=192222 GN=pxpA PE=3 SV=1	8	28.1
421.8	331.5	376.6	120.1	107.7	77.8	+	WT_P	239.25	376.633	101.867	0.270466	0.000686171	0	274.767	9.49663	Q0PAL4	Putative periplasmic protein OS=Campylobacter jejuni subsp. jejuni serotype O:2 (strain ATCC 700819 / NCTC 11168) OX=192222 GN=Cj0659c PE=4 SV=1	1	21.8
2297.4	3762	3379.6	853.4	969.3	718.6	+	WT_P	1996.72	3146.33	847.1	0.269234	0.00664144	0.00546058	2299.23	5.1723	Q0P8L4	Enoyl-[acyl-carrier-protein] reductase [NADH] OS=Campylobacter jejuni subsp. jejuni serotype O:2 (strain ATCC 700819 / NCTC 11168) OX=192222 GN=fabI PE=3 SV=1	13	29.8
1506.9	1003.6	1142.1	358.9	335.8	285.6	+	WT_P	772.15	1217.53	326.767	0.268384	0.00419721	0.0044	890.767	5.87355	Q0P9Z0	Putative periplasmic protein OS=Campylobacter jejuni subsp. jejuni serotype O:2 (strain ATCC 700819 / NCTC 11168) OX=192222 GN=Cj0909 PE=4 SV=1	2	15.7
802.8	733.3	748.6	223.5	195.4	147.8	+	WT_P	475.233	761.567	188.9	0.248041	4.7621e-05	0	572.667	18.7517	Q9PP92	tRNA/tmRNA (uracil-C(5))-methyltransferase OS=Campylobacter jejuni subsp. jejuni serotype O:2 (strain ATCC 700819 / NCTC 11168) OX=192222 GN=trmA PE=3 SV=1	5	42.2
16210.7	14595.6	15773.6	4187	4101.9	3000.5	+	WT_P	9644.88	15526.6	3763.13	0.242366	4.41125e-05	0	11763.5	19.1173	Q0P9X8	Major cell-binding factor OS=Campylobacter jejuni subsp. jejuni serotype O:2 (strain ATCC 700819 / NCTC 11168) OX=192222 GN=peb1A PE=1 SV=1	29	28.2
435.3	468.5	796.7	140.2	171.2	95.4	+	WT_P	351.217	566.833	135.6	0.239224	0.0213382	0.0197911	431.233	3.67282	Q0P9Q0	Putative phosphoglycerate/bisphosphoglycerate mutase OS=Campylobacter jejuni subsp. jejuni serotype O:2 (strain ATCC 700819 / NCTC 11168) OX=192222 GN=Cj1002c PE=4 SV=1	1	19.7
357.5	305.9	338.2	78.8	80	76.9	+	WT_P	206.217	333.867	78.5667	0.235323	7.13597e-05	0	255.3	16.9304	Q9PMQ6	Triosephosphate isomerase OS=Campylobacter jejuni subsp. jejuni serotype O:2 (strain ATCC 700819 / NCTC 11168) OX=192222 GN=tpiA PE=3 SV=1	4	24.7
3727.8	3656.2	3677.4	912.2	982	691.1	+	WT_P	2274.45	3687.13	861.767	0.233723	6.19461e-06	0	2825.37	31.3183	Q0P8L1	Glyceraldehyde-3-phosphate dehydrogenase OS=Campylobacter jejuni subsp. jejuni serotype O:2 (strain ATCC 700819 / NCTC 11168) OX=192222 GN=gapA PE=3 SV=1	17	36.3
21.2	23.9	16.4	4	5.1	5.2	+	WT_P	12.6333	20.5	4.76667	0.23252	0.00211627	0.000695652	15.7333	7.06606	Q9PNJ0	4-diphosphocytidyl-2-C-methyl-D-erythritol kinase OS=Campylobacter jejuni subsp. jejuni serotype O:2 (strain ATCC 700819 / NCTC 11168) OX=192222 GN=ispE PE=3 SV=1	1	29.2
274.4	275.1	425.9	76.9	65.3	56.2	+	WT_P	195.633	325.133	66.1333	0.203404	0.00696028	0.00610359	259	5.1046	Q0P9C8	Undecaprenyl-diphosphooligosaccharide--protein glycotransferase OS=Campylobacter jejuni subsp. jejuni serotype O:2 (strain ATCC 700819 / NCTC 11168) OX=192222 GN=pglB PE=1 SV=1	1	82.1
5119.7	4410.4	4704.8	964.6	1052.3	830	+	WT_P	2846.97	4744.97	948.967	0.199994	6.1181e-05	0	3796	17.602	Q0PAW0	Putative amidohydrolase family protein OS=Campylobacter jejuni subsp. jejuni serotype O:2 (strain ATCC 700819 / NCTC 11168) OX=192222 GN=Cj0556 PE=4 SV=1	10	30.6
2354.4	1752.9	1728.2	559	357	224	+	WT_P	1162.58	1945.17	380	0.195356	0.00230916	0.000680851	1565.17	6.90344	Q0PA56	Ankyrin repeat-containing putative periplasmic protein OS=Campylobacter jejuni subsp. jejuni serotype O:2 (strain ATCC 700819 / NCTC 11168) OX=192222 GN=Cj0834c PE=4 SV=1	10	46.7
845.7	680.4	981	173.5	183.7	97.1	+	WT_P	493.567	835.7	151.433	0.181205	0.00168236	0.000755906	684.267	7.51002	Q0P8V2	Uncharacterized protein OS=Campylobacter jejuni subsp. jejuni serotype O:2 (strain ATCC 700819 / NCTC 11168) OX=192222 GN=Cj1305c PE=4 SV=1	5	47.3
52.7	64.5	89.6	13.9	9.8	12.7	+	WT_P	40.5333	68.9333	12.1333	0.176015	0.00656968	0.00548333	56.8	5.18809	Q0P9U7	Putative HAMP containing membrane protein OS=Campylobacter jejuni subsp. jejuni serotype O:2 (strain ATCC 700819 / NCTC 11168) OX=192222 GN=Cj0952c PE=4 SV=1	1	26.3
1903.7	1534.8	1645.4	301	238.5	221	+	WT_P	974.067	1694.63	253.5	0.14959	0.000210081	0	1441.13	12.8713	Q0PCA4	Putative fumarylacetoacetate (FAA) hydrolase family protein OS=Campylobacter jejuni subsp. jejuni serotype O:2 (strain ATCC 700819 / NCTC 11168) OX=192222 GN=Cj0021c PE=4 SV=1	6	33.1
402	439.5	462.9	70.1	68.5	55.9	+	WT_P	249.817	434.8	64.8333	0.149111	3.53106e-05	0	369.967	20.2209	Q0P8M0	Putative cystathionine beta-lyase, N-terminus OS=Campylobacter jejuni subsp. jejuni serotype O:2 (strain ATCC 700819 / NCTC 11168) OX=192222 GN=metC' PE=4 SV=1	2	5.1
1024.9	810.1	820.1	124	108.5	112.1	+	WT_P	499.95	885.033	114.867	0.129788	0.000391077	0	770.167	10.9789	Q0P8V1	Uncharacterized protein OS=Campylobacter jejuni subsp. jejuni serotype O:2 (strain ATCC 700819 / NCTC 11168) OX=192222 GN=Cj1306c PE=4 SV=1	5	47.2
243	268	371.3	31.6	29.5	23.7	+	WT_P	161.183	294.1	28.2667	0.0961124	0.00250124	0.00131507	265.833	6.75735	Q0PAK1	Potassium-transporting ATPase ATP-binding subunit OS=Campylobacter jejuni subsp. jejuni serotype O:2 (strain ATCC 700819 / NCTC 11168) OX=192222 GN=kdpB PE=3 SV=1	2	73.7
5145.3	4688.8	4177.4	438.4	426.5	393.5	+	WT_P	2544.98	4670.5	419.467	0.0898119	0.000109552	0	4251.03	15.1887	Q0P8R4	Putative periplasmic protein OS=Campylobacter jejuni subsp. jejuni serotype O:2 (strain ATCC 700819 / NCTC 11168) OX=192222 GN=Cj1345c PE=4 SV=1	18	52.5
1424.8	1670	1450.1	134.2	115.8	153.5	+	WT_P	824.733	1514.97	134.5	0.0887808	6.17706e-05	0	1380.47	17.5594	Q0P8L9	Putative cystathionine beta-lyase OS=Campylobacter jejuni subsp. jejuni serotype O:2 (strain ATCC 700819 / NCTC 11168) OX=192222 GN=metC' PE=3 SV=1	7	39
1854.4	1584.5	2114.3	160.5	173.3	132.1	+	WT_P	1003.18	1851.07	155.3	0.0838976	0.000381086	0	1695.77	11.0522	Q0PC18	Putative hydrolase OS=Campylobacter jejuni subsp. jejuni serotype O:2 (strain ATCC 700819 / NCTC 11168) OX=192222 GN=Cj0119 PE=4 SV=1	5	19.9
859.3	727.8	1015.3	74.5	67.5	59.5	+	WT_P	467.317	867.467	67.1667	0.0774285	0.000653313	0	800.3	9.61813	Q0P9D1	UDP-N-acetylbacillosamine N-acetyltransferase OS=Campylobacter jejuni subsp. jejuni serotype O:2 (strain ATCC 700819 / NCTC 11168) OX=192222 GN=pglD PE=1 SV=1	1	21.1
658.3	440.5	419.2	41.3	42.3	30.3	+	WT_P	271.983	506	37.9667	0.0750329	0.0036135	0.00467039	468.033	6.11852	Q0P8U7	Uncharacterized protein OS=Campylobacter jejuni subsp. jejuni serotype O:2 (strain ATCC 700819 / NCTC 11168) OX=192222 GN=Cj1310c PE=4 SV=1	2	46.6
2849.6	3221.1	3166.7	176.2	150.2	256.7	+	WT_P	1636.75	3079.13	194.367	0.0631238	1.78721e-05	0	2884.77	24.0017	Q0P8L8	Adenylosuccinate lyase OS=Campylobacter jejuni subsp. jejuni serotype O:2 (strain ATCC 700819 / NCTC 11168) OX=192222 GN=Cj1394 PE=3 SV=1	10	51.3
7877.8	6746.8	7453.6	245.7	243.2	168.1	+	WT_P	3789.2	7359.4	219	0.0297579	2.72652e-05	0	7140.4	21.5818	Q0PBW8	Uncharacterized protein OS=Campylobacter jejuni subsp. jejuni serotype O:2 (strain ATCC 700819 / NCTC 11168) OX=192222 GN=Cj0170 PE=4 SV=1	13	28.5
539.4	487.3	605.4	11.9	14.3	6.8	+	WT_P	277.517	544.033	11	0.0202194	9.94369e-05	0	533.033	15.5664	Q0PBU0	Putative periplasmic protein OS=Campylobacter jejuni subsp. jejuni serotype O:2 (strain ATCC 700819 / NCTC 11168) OX=192222 GN=Cj0199c PE=4 SV=1	2	43.7
